# Supplementary material for: A microbiota–root–shoot circuit favours Arabidopsis growth over defence under suboptimal light
Source: Nat Plants. 2021 Jul 5;7(8):1078–92. doi: 10.1038/s41477-021-00956-4 (PMC8367822; doi:10.1038/s41477-021-00956-4)
Supplement: Supplementary file 2 — Supplementary Table 1: Microbial culture collections used for microbiota reconstitution experiments and properties of CAS soil and peat. Supplementary Table 2: PERMANOVA partitioning of microbial community assemblages. Supplementary Table 3: RNA-seq expression profiling of A. thaliana genes in root and shoot samples. Supplementary Table 4: A. thaliana mutants used in this study. Supplementary Table 5: PERMANOVA partitioning of microbial community assemblages across A. thaliana mutants and the bacteria strain variants identified by the SVM. Supplementary Table 6: RNA-seq expression profiling of A. thaliana genes (myc2-3 and jin1-8 pMYC2::MYC2–FLAG) in root and shoot samples. [file 41477_2021_956_MOESM2_ESM.xlsx]

## Sheet: Table 1 bacterial strains
Bacterial_ID	Variant Number	Representative Name	Soil	Compartment	Phylum	Class	Genus	Seqeuence
Root4	31	Root4	CAS9	Root	Actinobacteria	Microbacteriaceae	Leifsonia	AACAGGATTAGATACCCTGGTAGTCCATGCCGTAAACGTTGGGAACTAGATGTGGGGACCATTCCACGGTCTCCGTGTCGCAGCTAACGCATTAAGTTCCCCGCCTGGGGAGTACGGCCGCAAGGCTAAAACTCAAAGGAATTGACGGGGGCCCGCACAAGCGGCGGAGCATGCGGATTAATTCGATGCAACGCGAAGAACCTTACCAAGACTTGACATATACGAGAACGGGCCAGAAATGGTCAACTCTTTGGACACTCGTAAACAGGTGGTGCATGGTTGTCGTCAGCTCGTGTCGTGAGATGTTGGGTTAAGTCCCGCAACGAGCGCAACCCTCGTCCTATGTTGCCAGCACGTAATGGTGGGAACTCATGGGATACTGCCGGGGTCAACTCGGAG…
Root9	54	Root9	CAS9	Root	Proteobacteria	Pseudomonadaceae	Pseudomonas	AACAGGATTAGATACCCTGGTAGTCCACGCCGTAAACGATGTCAACTAGCCGTTGGAAGCCTTGAGCTTTTAGTGGCGCAGCTAACGCATTAAGTTGACCGCCTGGGGAGTACGGCCGCAAGGTTAAAACTCAAATGAATTGACGGGGGCCCGCACAAGCGGTGGAGCATGTGGTTTAATTCGAAGCAACGCGAAGAACCTTACCAGGCCTTGACATCCAATGAACTTTCTAGAGATAGATTGGTGCCTTCGGGAACATTGAGACAGGTGCTGCATGGCTGTCGTCAGCTCGTGTCGTGAGATGTTGGGTTAAGTCCCGTAACGAGCGCAACCCTTGTCCTTAGTTACCAGCACGTAATGGTGGGCACTCTAAGGAGACTGCCGGTGACAAACCGGAGG…
Root11	95	Root11	CAS9	Root	Firmicutes	Bacillaceae	Bacillus	AACAGGATTAGATACCCTGGTAGTCCACGCCGTAAACGATGAGTGCTAAGTGTTAGAGGGTTTCCGCCCTTTAGTGCTGAAGTTAACGCATTAAGCACTCCGCCTGGGGAGTACGGCCGCAAGGCTGAAACTCAAAGGAATTGACGGGGGCCCGCACAAGCGGTGGAGCATGTGGTTTAATTCGAAGCAACGCGAAGAACCTTACCAGGTCTTGACATCCTCTGAAAACCCTAGAGATAGGGCTTCTCCTTCGGGAGCAGAGTGACAGGTGGTGCATGGTTGTCGTCAGCTCGTGTCGTGAGATGTTGGGTTAAGTCCCGCAACGAGCGCAACCCTTGATCTTAGTTGCCATCATT
Root22	101	Root22	CAS9	Root	Actinobacteria	Promicromonosporaceae	Oerskovia	AACAGGATTAGATACCCTGGTAGTCCATGCCGTAAACGTTGGGCACTAGGTGTGGGGCTCATTCCACGAGTTCCGTGCCGCAGCAAACGCATTAAGTGCCCCGCCTGGGGAGTACGGCCGCAAGGCTAAAACTCAAAGGAATTGACGGGGGCCCGCACAAGCGGCGGAGCATGCGGATTAATTCGATGCAACGCGAAGAACCTTACCAAGGCTTGACATACACCGGAAACTTCCAGAGATGGTTGCCCCGCAAGGTCGGTGTACAGGTGGTGCATGGTTGTCGTCAGCTCGTGTCGTGAGATGTTGGGTTAAGTCCCGCAACGAGCGCAACCCTCGTCTTATGTTGCCAGCAC
Root29	81	Root1221	CAS9	Root	Proteobacteria	Comamonadaceae	Rhizobacter	AACAGGATTAGATACCCTGGTAGTCCACGCCCTAAACGATGTCAACTGGTTGTTGGACGGCTTGCTGTTCAGTAACGAAGCTAACGCGTGAAGTTGACCGCCTGGGGAGTACGGCCGCAAGGTTGAAACTCAAAGGAATTGACGGGGACCCGCACAAGCGGTGGATGATGTGGTTTAATTCGATGCAACGCGAAAAACCTTACCTACCCTTGACATGTCTAGAAGTTACCAGAGATGGTTTCGTGCTCGAAAGAGAACTAGAACACAGGTGCTGCATGGCCGTCGTCAGCTCGTGTCGTGAGATGTTGGGTTAAGTCCCGCAACGAGCGCAACCCTTATCATTAGTTGCTACGCAAGGGCACTCTAATGAGACTGCCGGTGACAAACCGGAGGAAGGTG…
Root31	10	Root1252	CAS9	Root	Proteobacteria	Rhizobiaceae	Ensifer	AACAGGATTAGATACCCTGGTAGTCCACGCCGTAAACGATGAATGTTAGCCGTCGGGCAGTTTACTGTTCGGTGGCGCAGCTAACGCATTAAACATTCCGCCTGGGGAGTACGGTCGCAAGATTAAAACTCAAAGGAATTGACGGGGGCCCGCACAAGCGGTGGAGCATGTGGTTTAATTCGAAGCAACGCGCAGAACCTTACCAGCCCTTGACATCCCGATCGCGGATTACAGAGATGTATTCCTTCAGTTCGGCTGGATCGGAGACAGGTGCTGCATGGCTGTCGTCAGCTCGTGTCGTGAGATGTTGGGTTAAGTCCCGCAACGAGCGCAACCCTCGCCCTTAGTTGCCAGCATTTAGTTGGGCACTCTAAGGGGACTGCCGGTGATAAGCCGAGA…
Root50	11	Root1294	CAS9	Root	Proteobacteria	Sphingomonadaceae	Sphingomonas	AACAGGATTAGATACCCTGGTAGTCCACGCCGTAAACGATGATAACTAGCTGTCCGGGCACTTGGTGCTTGGGTGGCGCAGCTAACGCATTAAGTTATCCGCCTGGGGAGTACGGCCGCAAGGTTAAAACTCAAAGAAATTGACGGGGGCCTGCACAAGCGGTGGAGCATGTGGTTTAATTCGAAGCAACGCGCAGAACCTTACCAACGTTTGACATCCCCAGTATGGATCGTGGAGACACTTTCCTTCAGTTCGGCTGGCTGGGTGACAGGTGCTGCATGGCTGTCGTCAGCTCGTGTCGTGAGATGTTGGGTTAAGTCCCGCAACGAGCGCAACCCTCGCCTTTAGTTGCCATCATTTAGTTGGGCACTCTAAAGGAACCGCCGGTGATAAGCCGGA…
Root53	110	Root53	CAS9	Root	Actinobacteria	Microbacteriaceae	Microbacterium	AACAGGCTTAGATACCCTGGTAGTCCACCCCGTAAACGTTGGGAACTAGTTGTGGGGACCTTTCCACGGTCTCCGTGACGCAGCTAACGCATTAAGTTCCCCGCCTGGGGAGTACGGCCGCAAGGCTAAAACTCAAAGGAATTGACGGGGACCCGCACAAGCGGCGGAGCATGCGGATTAATTCGATGCAACGCGAAGAACCTTACCAAGGCTTGACATATAGAGGAAAGGTCTGGAAACAGTCCCCCCGCAAGGTCTCTATACAGGTGGTGCATGGTTGTCGTCAGCTCGTGTCGTGAGATGTTGGGTTAAGTCCCGCAACGAGCGCAACCCTCGTTCTATGTTGCCAGC
Root60	25	Root1293	CAS9	Root	Actinobacteria	Microbacteriaceae	Leifsonia	AACAGGATTAGATACCCTGGTAGTCCACGCCGTAAACGTTGGGAACTAGATGTGGGGACCATTCCACGGTCTCCGTGTCGCAGCTAACGCATTAAGTTCCCCGCCTGGGGAGTACGGCCGCAAGGCTAAAACTCAAAGGAATTGACGGGGGCCCGCACAAGCGGCGGAGCATGCGGATTAATTCGATGCAACGCGAAGAACCTTACCAAGGCTTGACATATACGAGAACGGGCCAGAAATGGTCAACTCTTTGGACACTCGTAAACAGGTGGTGCATGGTTGTCGTCAGCTCGTGTCGTGAGATGTTGGGTTAAGTCCCGCAACGAGCGCAACCCTCGTCCTATGTTGCCAGCACGTAATGGTGGGAACTCATGGGATACTGCCGGGGTCAACTCGGAG…
Root61	111	Root61	CAS9	Root	Actinobacteria	Microbacteriaceae	Microbacterium	AACAGGCTTAGATACCCTGGTAGTCCACCCCGTAAACGTTGGGAACTAGTTGTGGGGGCCATTCCACGGTCTCCGTGACGCAGCTAACGCATTAAGTTCCCCGCCTGGGGAGTACGGCCGCAAGGCTAAAACTCAAAGGAATTGACGGGGACCCGCACAAGCGGCGGAGCATGCGGATTAATTCGATGCAACGCGAAGAACCTTACCAAGGCTTGACATATACGAGAACGGGCTAGAAATAGTCAACTCTTTGGACACTCGTAAACAGGTGGTGCATGGTTGTCGTCAGCTCGTGTCGTGAGATGTTGGGTTAAGTCCCGCAACGAGCGCAACCCTCGTTCTATGTTGCCA
Root63	2	Root1295	CAS9	Root	Actinobacteria	Streptomycetaceae	Streptomyces	AACAGGATTAGATACCCTGGTAGTCCACGCCGTAAACGTTGGGAACTAGGTGTTGGCGACATTCCACGTCGTCGGTGCCGCAGCTAACGCATTAAGTTCCCCGCCTGGGGAGTACGGCCGCAAGGCTAAAACTCAAAGGAATTGACGGGGGCCCGCACAAGCAGCGGAGCATGTGGCTTAATTCGACGCAACGCGAAGAACCTTACCAAGGCTTGACATATACCGGAAAGCATCAGAGATGGTGCCCCCCTTGTGGTCGGTATACAGGTGGTGCATGGCTGTCGTCAGCTCGTGTCGTGAGATGTTGGGTTAAGTCCCGCAACGAGCGCAACCCTTGTTCTGTGTTGCCAGCATGCCCTTCGGGGTGATGGGGACTCACAGGAGACTGCCGGGGTCAAC…
Root65	35	Root630	CAS9	Root	Proteobacteria	Xanthomonadaceae	Pseudoxanthomonas	AACAGGATTAGATACCCTGGTAGTCCACGCCCTAAACGATGCGAACTGGATGTTGGGTGCAACTTGGCACCCAGTATCGAAGCTAACGCGTTAAGTTCGCCGCCTGGGGAGTACGGTCGCAAGACTGAAACTCAAAGGAATTGACGGGGGCCCGCACAAGCGGTGGAGTATGTGGTTTAATTCGATGCAACGCGAAGAACCTTACCTGGTCTTGACATCCACGGAACTTTCCAGAGATGGATTGGTGCCTTCGGGAACCGTGAGACAGGTGCTGCATGGCTGTCGTCAGCTCGTGTCGTGAGATGTTGGGTTAAGTCCCGCAACGAGCGCAACCCTTGTCCTTAGTTGCCAGCACGTAATGGTGGGAACTCTAAGGAGACCGCCGGTGACAAACCGGAG…
Root68	52	Root68	CAS9	Root	Proteobacteria	Pseudomonadaceae	Pseudomonas	AACAGGATTAGATACCCTGGTAGTCCACGCCGTAAACGATGTCAACTAGCCGTTGGGAGCCTTGAGCTCTTAGTGGCGCAGCTAACGCATTAAGTTGACCGCCTGGGGAGTACGGCCGCAAGGTTAAAACTCAAATGAATTGACGGGGGCCCGCACAAGCGGTGGAGCATGTGGTTTAATTCGAAGCAACGCGAAGAACCTTACCAGGCCTTGACATCCAATGAACTTTCCAGAGATGGATTGGTGCCTTCGGGAACATTGAGACAGGTGCTGCATGGCTGTCGTCAGCTCGTGTCGTGAGATGTTGGGTTAAGTCCCGTAACGAGCGCAACCCTTGTCCTTAGTTACCAGCACGTCATGGTGGGCACTCTAAGGAGACTGCCGGTGACAAACCGGAGG…
Root70	88	Root70	CAS9	Root	Proteobacteria	Comamonadaceae	Acidovorax	AACAGGATTAGATACCCTGGTAGTCCACGCCCTAAACGATGTCAACTGGTTGTTGGGTCTTCACTGACTCAGTAACGAAGCTAACGCGTGAAGTTGACCGCCTGGGGAGTACGGCCGCAAGGTTGAAACTCAAAGGAATTGACGGGGACCCGCACAAGCGGTGGATGATGTGGTTTAATTCGATGCAACGCGAAAAACCTTACCCACCTTTGACATGTACGGAATCCTTTAGAGATAGAGGAGTGCTCGAAAGAGAGCCGTAACACAGGTGCTGCATGGCTGTCGTCAGCTCGTGTCGTGAGATGTTGGGTTAAGTCCCGCAACGAGCGCAACCCTTGCCATTAGTTGCTACGAAAGGGCACTCTAATGGGACTGCCGGTGACAAACCGGAGGAAGGTG…
Root71	52	Root68	CAS9	Root	Proteobacteria	Pseudomonadaceae	Pseudomonas	AACAGGATTAGATACCCTGGTAGTCCACGCCGTAAACGATGTCAACTAGCCGTTGGGAGCCTTGAGCTCTTAGTGGCGCAGCTAACGCATTAAGTTGACCGCCTGGGGAGTACGGCCGCAAGGTTAAAACTCAAATGAATTGACGGGGGCCCGCACAAGCGGTGGAGCATGTGGTTTAATTCGAAGCAACGCGAAGAACCTTACCAGGCCTTGACATCCAATGAACTTTCCAGAGATGGATTGGTGCCTTCGGGAACATTGAGACAGGTGCTGCATGGCTGTCGTCAGCTCGTGTCGTGAGATGTTGGGTTAAGTCCCGTAACGAGCGCAACCCTTGTCCTTAGTTACCAGCACGTCATGGTGGGCACTCTAAGGAGACTGCCGGTGACAAACCGGAGG…
Root73	17	Root482	CAS9	Root	Proteobacteria	Rhizobiaceae	Rhizobium	AACAGGATTAGATACCCTGGTAGTCCACGCCGTAAACGATGAATGTTAGCCGTCGGGCAGTTTACTGTTCGGTGGCGCAGCTAACGCATTAAACATTCCGCCTGGGGAGTACGGTCGCAAGATTAAAACTCAAAGGAATTGACGGGGGCCCGCACAAGCGGTGGAGCATGTGGTTTAATTCGAAGCAACGCGCAGAACCTTACCAGCTCTTGACATCCCGATCGCGGACAGTGGAGACATTGTCCTTCAGTTAGGCTGGATCGGTGACAGGTGCTGCATGGCTGTCGTCAGCTCGTGTCGTGAGATGTTGGGTTAAGTCCCGCAACGAGCGCAACCCTCGCCCTTAGTTGCCAGCATT
Root74	15	Root278	CAS9	Root	Proteobacteria	Rhizobiaceae	Ensifer	AACAGGATTAGATACCCTGGTAGTCCACGCCGTAAACGATGAATGTTAGCCGTCGGGCAGTTTACTGTTCGGTGGCGCAGCTAACGCATTAAACATTCCGCCTGGGGAGTACGGTCGCAAGATTAAAACTCAAAGGAATTGACGGGGGCCCGCACAAGCGGTGGAGCATGTGGTTTAATTCGAAGCAACGCGCAGAACCTTACCAGCCCTTGACATCCCGATCGCGGATTACGGAGACGTTTTCCTTCAGTTCGGCTGGATCGGAGACAGGTGCTGCATGGCTGTCGTCAGCTCGTGTCGTGAGATGTTGGGTTAAGTCCCGCAACGAGCGCAACCCTCGCCCTTAGTTGCCAGCATTTAGTTGGGCACTCTAAGGGGACTGCCGGTGATAAGCCGAGA…
Root76	33	Root559	CAS9	Root	Proteobacteria	Xanthomonadaceae	Lysobacter	AACAGGATTAGATACCCTGGTAGTCCACGCCCTAAACGATGCGAACTGGATGTTGGGAGCAACTTGGCTCTCAGTATCGAAGCTAACGCGTTAAGTTCGCCGCCTGGGAAGTACGGTCGCAAGACTGAAACTCAAAGGAATTGACGGGGGCCCGCACAAGCGGTGGAGTATGTGGTTTAATTCGATGCAACGCGAAGAACCTTACCTGGCCTTGACATCCACGGAACTTTCCAGAGATGGATTGGTGCCTTCGGGAACCGTGAGACAGGTGCTGCATGGCTGTCGTCAGCTCGTGTCGTGAGATGTTGGGTTAAGTCCCGCAACGAGCGCAACCCTTGTCCTTAGTTGCCAGCACGTAATGGTGGGAACTCTAAGGAGACCGCCGGTGACAAACCGGAG…
Root77	78	Root1277	CAS9	Root	Proteobacteria	Caulobacteraceae	Phenylobacterium	AACAGGATTAGATACCCTGGTAGTCCACGCCGTAAACGATGAGTGCTAGTTGTCGGCATGCATGCATGTCGGTGACGCAGCTAACGCATTAAGCACTCCGCCTGGGGAGTACGGTCGCAAGATTAAAACTCAAAGGAATTGACGGGGGCCCGCACAAGCGGTGGAGCATGTGGTTTAATTCGAAGCAACGCGCAGAACCTTACCACCTTTTGACATGCCCGGACCACCAGAGAGATCTGGCTTTCCCTTCGGGGACTGGGACACAGGTGCTGCATGGCTGTCGTCAGCTCGTGTCGTGAGATGTTGGGTTAAGTCCCGCAACGAGCGCAACCCACGCCATTAGTTGCCATCATTTAGTTGGGCACTCTAATGGGACCGCCGGTGGTAAGCCGGAGGAAG…
Root79	98	Root240	CAS9	Root	Actinobacteria	Nocardioidaceae	Nocardioides	AACAGGATTAGATACCCTGGTAGTCCACACCGTAAACGTTGGGCGCTAGGTGTGGGACCTATTCCATGGGTTCCGTGCCGTAGCTAACGCATTAAGCGCCCCGCCTGGGGAGTACGGCCGCAAGGCTAAAACTCAAAGGAATTGACGGGGGCCCGCACAAGCGGCGGAGCATGCGGATTAATTCGATGCAACGCGAAGAACCTTACCTGGGTTTGACATACACCGGAAGCCCCCAGAGATGGGGGTCTCTTTGATACTGGTGTACAGGTGGTGCATGGCTGTCGTCAGCTCGTGTCGTGAGATGTTGGGTTAAGTCCCGCAACGAGCGCAACCCTCGTTCCATGTTGCCAGCGG
Root81	43	Root81	CAS9	Root	Actinobacteria	Microbacteriaceae	Agromyces	AACAGGATTAGATACCCTGGTAGTCCACGCCGTAAACGTTGGGCGCTAGATGTGGGGACCTTTCCACGGTTTCCGTGTCGTAGCTAACGCATTAAGCGCCCCGCCTGGGGAGTACGGCCGCAAGGCTAAAACTCAAAGGAATTGACGGGGGCCCGCACAAGCGGCGGAGCATGCGGATTAATTCGATGCAACGCGAAGAACCTTACCAAGGCTTGACATAACCGAGAACGCCGCAGAAATGTGGAACTCTTTGGACACTCGGTTACAGGTGGTGCATGGTTGTCGTCAGCTCGTGTCGTGAGATGTTGGGTTAAGTCCCGCAACGAGCGCAACCCTCGTCGTATGTTGCCAGCACGTAATGGTGGGAACTCATATGAGACTGCCGGGGTCAACTCGGAG…
Root83	89	Root83	CAS9	Root	Proteobacteria	Alcaligenaceae	Achromobacter	AACAGGATTAGATACCCTGGTAGTCCACGCCCTAAACGATGTCAACTAGCTGTTGGGGCCTTCGGGCCTTAGTAGCGCAGCTAACGCGTGAAGTTGACCGCCTGGGGAGTACGGTCGCAAGATTAAAACTCAAAGGAATTGACGGGGACCCGCACAAGCGGTGGATGATGTGGATTAATTCGATGCAACGCGAAAAACCTTACCTACCCTTGACATGTCTGGAATGCCGAAGAGATTTGGTAGTGCTCGCAAGAGAACCGGAACACAGGTGCTGCATGGCTGTCGTCAGCTCGTGTCGTGAGATGTTGGGTTAAGTCCCGCAACGAGCGCAACCCTTGTCATTAGTTGCTACGAAAGGGCACTCTAATGAGACTGCCGGTGACAAACCGGAGGAAGGTG…
Root85	65	Root181	CAS9	Root	Actinobacteria	Intrasporangiaceae	Terrabacter	AACAGGATTAGATACCCTGGTAGTCCATGCCGTAAACGTTGGGAACTAGGTGTGGGTCTCATTCCACGAGATCCGTGCCGCAGCTAACGCATTAAGTTCCCCGCCTGGGGAGTACGGCCGCAAGGCTAAAACTCAAAGGAATTGACGGGGGCCCGCACAAGCGGCGGAGCATGCGGATTAATTCGATGCAACGCGAAGAACCTTACCAAGGCTTGACATACACCGGAATCACTCAGAGATGGGTGCGTCTTCGGACTGGTGTACAGGTGGTGCATGGTTGTCGTCAGCTCGTGTCGTGAGATGTTGGGTTAAGTCCCGCAACGAGCGCAACCCTCGTTCTATGTTGCCAGCACGTCATGGTGGGGACTCATAGGAGACTGCCGGGGTCAACTCGGAGGA…
Root96	33	Root559	CAS9	Root	Proteobacteria	Xanthomonadaceae	Lysobacter	AACAGGATTAGATACCCTGGTAGTCCACGCCCTAAACGATGCGAACTGGATGTTGGGAGCAACTTGGCTCTCAGTATCGAAGCTAACGCGTTAAGTTCGCCGCCTGGGAAGTACGGTCGCAAGACTGAAACTCAAAGGAATTGACGGGGGCCCGCACAAGCGGTGGAGTATGTGGTTTAATTCGATGCAACGCGAAGAACCTTACCTGGCCTTGACATCCACGGAACTTTCCAGAGATGGATTGGTGCCTTCGGGAACCGTGAGACAGGTGCTGCATGGCTGTCGTCAGCTCGTGTCGTGAGATGTTGGGTTAAGTCCCGCAACGAGCGCAACCCTTGTCCTTAGTTGCCAGCACGTAATGGTGGGAACTCTAAGGAGACCGCCGGTGACAAACCGGAG…
Root100	6	Root100	CAS9	Root	Proteobacteria	Phyllobacteriaceae	Aminobacter	AACAGGATTAGATACCCTGGTAGTCCACGCCGTAAACTATGAGAGCTAGCCGTCGGCAAGTTTACTTGTCGGTGGCGCAGCTAACGCATTAAGCTCTCCGCCTGGGGAGTACGGTCGCAAGATTAAAACTCAAAGGAATTGACGGGGGCCCGCACAAGCGGTGGAGCATGTGGTTTAATTCGAAGCAACGCGCAGAACCTTACCAGCCCTTGACATCCCGGTCGCGGTTTCCAGAGATGGATCCCTTCAGTTCGGCTGGACCGGTGACAGGTGCTGCATGGCTGTCGTCAGCTCGTGTCGTGAGATGTTGGGTTAAGTCCCGCAACGAGCGCAACCTTCGCCCTTAGTTGCCATCATTAAGTTGGGCACTCTAAGGGGACTGCCGGTGATAAGCCGCGA…
Root101	24	Root101	CAS9	Root	Actinobacteria	Intrasporangiaceae	Phycicoccus	AACAGGATTAGATACCCTGGTAGTCCATGCCGTAAACGTTGGGAACTAGGTGTGGGTCTCATTCCACGAGATCCGTGCCGCAGCTAACGCATTAAGTTCCCCGCCTGGGGAGTACGGCCGCAAGGCTAAAACTCAAAGGAATTGACGGGGGCCCGCACAAGCGGCGGAGCATGCGGATTAATTCGATGCAACGCGAAGAACCTTACCAAGGCTTGACATATGCGAGAACGCGGCAGAGATGTCGTTCTCTTTGGACACTCGTATACAGGTGGTGCATGGTTGTCGTCAGCTCGTGTCGTGAGATGTTGGGTTAAGTCCCGCAACGAGCGCAACCCTCGTTCTATGTTGCCAGCACGTGATGGTGGGGACTCATAGGAGACTGCCGGGGTCAACTCGGAG…
Root102	7	Root102	CAS9	Root	Proteobacteria	Phyllobacteriaceae	Mesorhizobium	AACAGGATTAGATACCCTGGTAGTCCACGCCGTAAACTATGAGAGCTAGCCGTCGGCAAGTTTACTTGTCGGTGGCGCAGCTAACGCATTAAGCTCTCCGCCTGGGGAGTACGGTCGCAAGATTAAAACTCAAAGGAATTGACGGGGGCCCGCACAAGCGGTGGAGCATGTGGTTTAATTCGAAGCAACGCGCAGAACCTTACCAGCCCTTGACATCCCGGTCGCGGTTTCCAGAGATGGATTCCTTCAGTTCGGCTGGACCGGTGACAGGTGCTGCATGGCTGTCGTCAGCTCGTGTCGTGAGATGTTGGGTTAAGTCCCGCAACGAGCGCAACCCTCGCCCTTAGTTGCCAGCATTAAGTTGGGCACTCTAAGGGGACTGCCGGTGATAAGCCGAGA…
Root105	56	Root105	CAS9	Root	Proteobacteria	Hyphomicrobiaceae	Devosia	AACAGGATTAGATACCCTGGTAGTCCACGCCGTAAACTATGAGAGCTAGCCGTTGGAGGATTTATCCTTCAGTGGCGCAGCTAACGCATTAAGCTCTCCGCCTGGGGAGTACGGTCGCAAGATTAAAACTCAAAGGAATTGACGGGGGCCCGCACAAGCGGTGGAGCATGTGGTTTAATTCGAAGCAACGCGAAGAACCTTACCAGCCCTTGACATGGCAGGACGGTTTCCGGAGACGGATTCCTTCACTTCGGTGACCTGCACACAGGTGCTGCATGGCTGTCGTCAGCTCGTGTCGTGAGATGTTGGGTTAAGTCCCGCAACGAGCGCAACCCTCGCCCTTAGTTGCCATCATTTAGTTGGGCACTCTAAGGGGACTGCCGGTGATAAGCCGGAGGA…
Root107	1	Root107	CAS9	Root	Actinobacteria	Streptomycetaceae	Kitasatospora	AACAGGATTAGATACCCTGGTAGTCCACGCCGTAAACGGTGGGAACTAGGTGTTGGCGACATTCCACGTCGTCGGTGCCGCAGCTAACGCATTAAGTTCCCCGCCTGGGGAGTACGGCCGCAAGGCTAAAACTCAAAGGAATTGACGGGGGCCCGCACAAGCAGCGGAGCATGTGGCTTAATTCGACGCAACGCGAAGAACCTTACCAAGGCTTGACATATACCGGAAACGGCTAGAGATAGTCGCCCCCTTGTGGTCGGTATACAGGTGGTGCATGGTTGTCGTCAGCTCGTGTCGTGAGATGTTGGGTTAAGTCCCGCAACGAGCGCAACCCTTGTTCTGTGTTGCCAGCATGCCTTTCGGGGTGATGGGGACTCACAGGAGACTGCCGGGGTCAAC…
Root122	99	Root122	CAS9	Root	Actinobacteria	Nocardioidaceae	Nocardioides	AACAGGATTAGATACCCTGGTAGTCCACACCGTAAACGTTGGGCGCTAGGTGTGGGGTCCATTCCACGGATTCCGTGCCGCAGCTAACGCATTAAGCGCCCCGCCTGGGGAGTACGGCCGCAAGGCTAAAACTCAAAGGAATTGACGGGGGCCCGCACAAGCGGCGGAGCATGCGGATTAATTCGATGCAACGCGAAGAACCTTACCTGGGTTTGACATACACCCTGCCGCTCCAGAGATGGGGCTTCTTTTGGGGGTGTACAGGTGGTGCATGGCTGTCGTCAGCTCGTGTCGTGAGATGTTGGGTTAAGTCCCGCAACGAGCGCAACCCTCGTTCTATGTTGCCAGCACGT
Root127	10	Root1252	CAS9	Root	Proteobacteria	Rhizobiaceae	Ensifer	AACAGGATTAGATACCCTGGTAGTCCACGCCGTAAACGATGAATGTTAGCCGTCGGGCAGTTTACTGTTCGGTGGCGCAGCTAACGCATTAAACATTCCGCCTGGGGAGTACGGTCGCAAGATTAAAACTCAAAGGAATTGACGGGGGCCCGCACAAGCGGTGGAGCATGTGGTTTAATTCGAAGCAACGCGCAGAACCTTACCAGCCCTTGACATCCCGATCGCGGATTACAGAGATGTATTCCTTCAGTTCGGCTGGATCGGAGACAGGTGCTGCATGGCTGTCGTCAGCTCGTGTCGTGAGATGTTGGGTTAAGTCCCGCAACGAGCGCAACCCTCGCCCTTAGTTGCCAGCATTTAGTTGGGCACTCTAAGGGGACTGCCGGTGATAAGCCGAGA…
Root131	95	Root11	CAS9	Root	Firmicutes	Bacillaceae	Bacillus	AACAGGATTAGATACCCTGGTAGTCCACGCCGTAAACGATGAGTGCTAAGTGTTAGAGGGTTTCCGCCCTTTAGTGCTGAAGTTAACGCATTAAGCACTCCGCCTGGGGAGTACGGCCGCAAGGCTGAAACTCAAAGGAATTGACGGGGGCCCGCACAAGCGGTGGAGCATGTGGTTTAATTCGAAGCAACGCGAAGAACCTTACCAGGTCTTGACATCCTCTGAAAACCCTAGAGATAGGGCTTCTCCTTCGGGAGCAGAGTGACAGGTGGTGCATGGTTGTCGTCAGCTCGTGTCGTGAGATGTTGGGTTAAGTCCCGCAACGAGCGCAACCCTTGATCTTAGTTGCCATCA
Root133	82	Root133	CAS9	Root	Proteobacteria	Oxalobacteraceae	Massilia	AACAGGATTAGATACCCTGGTAGTCCACGCCCTAAACGATGTCTACTAGTTGTCGGGTCTTAATTGACTTGGTAACGCAGCTAACGCGTGAAGTAGACCGCCTGGGGAGTACGGTCGCAAGATTAAAACTCAAAGGAATTGACGGGGACCCGCACAAGCGGTGGATGATGTGGATTAATTCGATGCAACGCGAAAAACCTTACCTACCCTTGACATGTCAGGAACCTCCGAGAGATTGGAGGGTGCCCGAAAGGGAGCCTGAACACAGGTGCTGCATGGCTGTCGTCAGCTCGTGTCGTGAGATGTTGGGTTAAGTCCCGCAACGAGCGCAACCCTTGTCATTAGTTGCTACGAAAGGGCACTCTAATGAGACTGCCGGTGACAAACCGGAGGAAGGTG…
Root135	46	Root135	CAS9	Root	Actinobacteria	Mycobacteriaceae	Mycobacterium	AACAGGATTAGATACCCTGGTAGTCCACGCCGTAAACGGTGGGTACTAGGTGTGGGTTTCCTTCCTTGGGATCCGTGCCGTAGCTAACGCATTAAGTACCCCGCCTGGGGAGTACGGCCGCAAGGCTAAAACTCAAAGAAATTGACGGGGGCCCGCACAAGCGGCGGAGCATGTGGATTAATTCGATGCAACGCGAAGAACCTTACCTGGGTTTGACATGCACAGGACGTGCCTAGAGATAGGTATTCCCTTGTGGCCTGTGTGCAGGTGGTGCATGGCTGTCGTCAGCTCGTGTCGTGAGATGTTGGGTTAAGTCCCGCAACGAGCGCAACCCCTATCTTATGTTGCCAGCGCGTTATGGCGGGGACTCGTAAGAGACTGCCGGGGTCAACTCGGAGG…
Root136	58	Root136	CAS9	Root	Actinobacteria	Nocardiaceae	Nocardia	AACAGGATTAGATACCCTGGTAGTCCATGCCGTAAACGGTGGGTACTAGGTGTGGGGCTCTTCCACGGACTCCGTGCCGTAGCTAACGCATTAAGTACCCCGCCTGGGGAGTACGGCCGCAAGGCTAAAACTCAAAGAAATTGACGGGGGCCCGCACAAGCGGCGGAGCATGTGGATTAATTCGATGCAACGCGAAGAACCTTACCTGGGTTTGACATACACCGGAAACCTGCAGAGATGTAGGCCCCCTTGTGGTCGGTGTACAGGTGGTGCATGGCTGTCGTCAGCTCGTGTCGTGAGATGTTGGGTTAAGTCCCGCAACGAGCGCAACCCTTATCTTATGTTGCCAGCGCGTAATGGCGGGGACTCGTGAGAGACTGCCGGGGTCAACTCGGAGGA…
Root137	115	Root137	CAS9	Root	Actinobacteria	Cellulomonadaceae	Cellulomonas	AACAGGATTAGATACCCTGGTAGTCCATGCCGTAAACGTTGGGCACTAGGTGTGGGGCTCATTCCACGAGTTCCGTGCCGCAGCAAACGCATTAAGTGCCCCGCCTGGGGAGTACGGCCGCAAGGCTAAAACTCAAAGAAATTGACGGGGGCCCGCACAAGCGGCGGAGCATGCGGATTAATTCGATGCAACGCGAAGAACCTTACCAAGGCTTGACATACACCGGAAACTTCCAGAGATGGTTGCCCCGCAAGGTCGGTGTACAGGTGGTGCATGGTTGTCGTCAGCTCGTGTCGTGAGATGTTGGGTTAAGTCCCGCAACGAGCGCAACCCTCGTCCCATGTTGCCAG
Root140	105	Root140	CAS9	Root	Actinobacteria	Nocardioidaceae	Nocardioides	AACAGGATTAGATACCCTGGTAGTCCACACCGTAAACGTTGGGCGCTAGGTGTGGGACTCATTCCACGAGTTCCGTGCCGCAGCTAACGCATTAAGCGCCCCGCCTGGGGAGTACGGCCGCAAGGCTAAAACTCAAAGGAATTGACGGGGGCCCGCACAAGCGGCGGAGCATGCGGATTAATTCGATGCAACGCGAAGAACCTTACCTGGGTTTGACATATGCCGGAAAGCTCTAGAGATAGAGCCCCTTTTAGTCGGTATACAGGTGGTGCATGGCTGTCGTCAGCTCGTGTCGTGAGATGTTGGGTTAAGTCCCGCAACGAGCGCAACCCTCGTCTTATGTTGCCAGCAC
Root142	10	Root1252	CAS9	Root	Proteobacteria	Rhizobiaceae	Ensifer	AACAGGATTAGATACCCTGGTAGTCCACGCCGTAAACGATGAATGTTAGCCGTCGGGCAGTTTACTGTTCGGTGGCGCAGCTAACGCATTAAACATTCCGCCTGGGGAGTACGGTCGCAAGATTAAAACTCAAAGGAATTGACGGGGGCCCGCACAAGCGGTGGAGCATGTGGTTTAATTCGAAGCAACGCGCAGAACCTTACCAGCCCTTGACATCCCGATCGCGGATTACAGAGATGTATTCCTTCAGTTCGGCTGGATCGGAGACAGGTGCTGCATGGCTGTCGTCAGCTCGTGTCGTGAGATGTTGGGTTAAGTCCCGCAACGAGCGCAACCCTCGCCCTTAGTTGCCAGCATTTAGTTGGGCACTCTAAGGGGACTGCCGGTGATAAGCCGAGA…
Root147	26	Root147	CAS9	Root	Firmicutes	Bacillaceae	Bacillus	AACAGGATTAGATACCCTGGTAGTCCACGCCGTAAACGATGAGTGCTAAGTGTTAGAGGGTTTCCGCCCTTTAGTGCTGCAGCTAACGCATTAAGCACTCCGCCTGGGGAGTACGGTCGCAAGACTGAAACTCAAAGGAATTGACGGGGGCCCGCACAAGCGGTGGAGCATGTGGTTTAATTCGAAGCAACGCGAAGAACCTTACCAGGTCTTGACATCCTCTGACAACTCTAGAGATAGAGCGTTCCCCTTCGGGGGACAGAGTGACAGGTGGTGCATGGTTGTCGTCAGCTCGTGTCGTGAGATGTTGGGTTAAGTCCCGCAACGAGCGCAACCCTTGATCTTAGTTGCCAGCATTTAGTTGGGCACTCTAAGGTGACTGCCGGTGACAAACCGGAG…
Root149	69	Root149	CAS9	Root	Proteobacteria	Rhizobiaceae	Rhizobium	AACAGGATTAGATACCCTGGTAGTCCACGCCGTAAACGATGAATGTTAGCCGTCGGCAAGTTTACTTGTCGGTGGCGCAGCTAACGCATTAAACATTCCGCCTGGGGAGTACGGTCGCAAGATTAAAACTCAAAGGAATTGACGGGGGCCCGCACAAGCGGTGGAGCATGTGGTTTAATTCGAAGCAACGCGCAGAACCTTACCAGCCCTTGACATGCCCGGCTCGCCACAGAGATGTGGTTTTCCCTTCGGGGACCGGGACACAGGTGCTGCATGGCTGTCGTCAGCTCGTGTCGTGAGATGTTGGGTTAAGTCCCGCAACGAGCGCAACCCTCGCCCTTAGTTGCCAGCATTTGGTTGGGCACTCTAAGGGGACTGCCGGTGATAAGCCGAGAGGAA…
Root151	105	Root140	CAS9	Root	Actinobacteria	Nocardioidaceae	Nocardioides	AACAGGATTAGATACCCTGGTAGTCCACACCGTAAACGTTGGGCGCTAGGTGTGGGACTCATTCCACGAGTTCCGTGCCGCAGCTAACGCATTAAGCGCCCCGCCTGGGGAGTACGGCCGCAAGGCTAAAACTCAAAGGAATTGACGGGGGCCCGCACAAGCGGCGGAGCATGCGGATTAATTCGATGCAACGCGAAGAACCTTACCTGGGTTTGACATATGCCGGAAAGCTCTAGAGATAGAGCCCCTTTTAGTCGGTATACAGGTGGTGCATGGCTGTCGTCAGCTCGTGTCGTGAGATGTTGGGTTAAGTCCCGCAACGAGCGCAACCCTCGTCTTATGTTGCCAGCAC
Root154	12	Root154	CAS9	Root	Proteobacteria	Sphingomonadaceae	Sphingopyxis	AACAGGATTAGATACCCTGGTAGTCCACGCCGTAAACGATGATAACTAGCTGTCCGGGTTCATAGAACTTGGGTGGCGCAGCTAACGCATTAAGTTATCCGCCTGGGGAGTACGGTCGCAAGATTAAAACTCAAAGGAATTGACGGGGGCCTGCACAAGCGGTGGAGCATGTGGTTTAATTCGAAGCAACGCGCAGAACCTTACCAGCGTTTGACATCCTGATCGCGGATTAGAGAGATCTTTTCCTTCAGTTCGGCTGGATCAGTGACAGGTGCTGCATGGCTGTCGTCAGCTCGTGTCGTGAGATGTTGGGTTAAGTCCCGCAACGAGCGCAACCCTCATCCCTAGTTGCCATCATTCAGTTGGGCACTCTAAGGAAACTGCCGGTGATAAGCCGGA…
Root157	13	Root157	CAS9	Root	Proteobacteria	Phyllobacteriaceae	Aquamicrobium	AACAGGATTAGATACCCTGGTAGTCCACGCCGTAAACTATGAGAGCTAGCCGTCGGCAAGTTTACTTGTCGGTGGCGCAGCTAACGCATTAAGCTCTCCGCCTGGGGAGTACGGTCGCAAGATTAAAACTCAAAGGAATTGACGGGGGCCCGCACAAGCGGTGGAGCATGTGGTTTAATTCGAAGCAACGCGCAGAACCTTACCAGCCCTTGACATCCCGATCGCGGTTACCAGAGATGGTTTCCTTCAGTTAGGCTGGATCGGTGACAGGTGCTGCATGGCTGTCGTCAGCTCGTGTCGTGAGATGTTGGGTTAAGTCCCGCAACGAGCGCAACCCTCGCCCTTAGTTGCCATCATTAAGTTGGGCACTCTAAGGGGACTGCCGGTGATAAGCCGAGA…
Root166	27	Root166	CAS9	Root	Actinobacteria	Microbacteriaceae	Microbacterium	AACAGGCTTAGATACCCTGGTAGTCCACCCCGTAAACGTTGGGAACTAGTTGTGGGGTCCATTCCACGGATTCCGTGACGCAGCTAACGCATTAAGTTCCCCGCCTGGGGAGTACGGCCGCAAGGCTAAAACTCAAAGGAATTGACGGGGACCCGCACAAGCGGCGGAGCATGCGGATTAATTCGATGCAACGCGAAGAACCTTACCAAGGCTTGACATACACGAGAACGCTGCAGAAATGTAGAACTCTTTGGACACTCGTGAACAGGTGGTGCATGGTTGTCGTCAGCTCGTGTCGTGAGATGTTGGGTTAAGTCCCGCAACGAGCGCAACCCTCGTTCTATGTTGCCAGCACGTAATGGTGGGAACTCATGGGATACTGCCGGGGTCAACTCGGAG…
Root170	83	Root170	CAS9	Root	Proteobacteria	Alcaligenaceae	Achromobacter	AACAGGATTAGATACCCTGGTAGTCCACGCCCTAAACGATGTCAACTAGCTGTTGGGGCCTTCGGGCCTTGGTAGCGCAGCTAACGCGTGAAGTTGACCGCCTGGGGAGTACGGTCGCAAGATTAAAACTCAAAGGAATTGACGGGGACCCGCACAAGCGGTGGATGATGTGGATTAATTCGATGCAACGCGAAAAACCTTACCTACCCTTGACATGTCTGGAATGCCGAAGAGATTTGGCAGTGCTCGCAAGAGAACCGGAACACAGGTGCTGCATGGCTGTCGTCAGCTCGTGTCGTGAGATGTTGGGTTAAGTCCCGCAACGAGCGCAACCCTTGTCATTAGTTGCTACGAAAGGGCACTCTAATGAGACTGCCGGTGACAAACCGGAGGAAGGTG…
Root172	14	Root172	CAS9	Root	Proteobacteria	Phyllobacteriaceae	Mesorhizobium	AACAGGATTAGATACCCTGGTAGTCCACGCCGTAAACGATGGAAGCTAGCCGTTGGCAAGTTTACTTGTCGGTGGCGCAGCTAACGCATTAAGCTTCCCGCCTGGGGAGTACGGTCGCAAGATTAAAACTCAAAGGAATTGACGGGGGCCCGCACAAGCGGTGGAGCATGTGGTTTAATTCGAAGCAACGCGCAGAACCTTACCAGCCCTTGACATCCCGGTCGCGGTTTCCAGAGATGGATTCCTTCAGTTCGGCTGGACCGGTGACAGGTGCTGCATGGCTGTCGTCAGCTCGTGTCGTGAGATGTTGGGTTAAGTCCCGCAACGAGCGCAACCCTCGCCCTTAGTTGCCAGCATTCAGTTGGGCACTCTAAGGGGACTGCCGGTGATAAGCCGAGA…
Root179	44	Root179	CAS9	Root	Proteobacteria	Xanthomonadaceae	Rhodanobacter	AACAGGATTAGATACCCTGGTAGTCCACGCCCTAAACGATGCGAACTGGATGTTGGTCTCAACTCGGAGATCAGTGTCGAAGCTAACGCGTTAAGTTCGCCGCCTGGGGAGTACGGTCGCAAGACTGAAACTCAAAGGAATTGACGGGGGCCCGCACAAGCGGTGGAGTATGTGGTTTAATTCGATGCAACGCGAAGAACCTTACCTGGCCTTGACATGTCCGGAATCCTTGAGAGATCGAGGAGTGCCTTCGGGAATCGGAACACAGGTGCTGCATGGCTGTCGTCAGCTCGTGTCGTGAGATGTTGGGTTAAGTCCCGCAACGAGCGCAACCCTTGTCCTTAGTTGCCAGCGAGTAATGTCGGGAACTCTAAGGAGACTGCCGGTGACAAACCGGAG…
Root180	27	Root166	CAS9	Root	Actinobacteria	Microbacteriaceae	Microbacterium	AACAGGCTTAGATACCCTGGTAGTCCACCCCGTAAACGTTGGGAACTAGTTGTGGGGTCCATTCCACGGATTCCGTGACGCAGCTAACGCATTAAGTTCCCCGCCTGGGGAGTACGGCCGCAAGGCTAAAACTCAAAGGAATTGACGGGGACCCGCACAAGCGGCGGAGCATGCGGATTAATTCGATGCAACGCGAAGAACCTTACCAAGGCTTGACATACACGAGAACGCTGCAGAAATGTAGAACTCTTTGGACACTCGTGAACAGGTGGTGCATGGTTGTCGTCAGCTCGTGTCGTGAGATGTTGGGTTAAGTCCCGCAACGAGCGCAACCCTCGTTCTATGTTGCCAGCACGTAATGGTGGGAACTCATGGGATACTGCCGGGGTCAACTCGGAG…
Root181	65	Root181	CAS9	Root	Actinobacteria	Intrasporangiaceae	Terrabacter	AACAGGATTAGATACCCTGGTAGTCCATGCCGTAAACGTTGGGAACTAGGTGTGGGTCTCATTCCACGAGATCCGTGCCGCAGCTAACGCATTAAGTTCCCCGCCTGGGGAGTACGGCCGCAAGGCTAAAACTCAAAGGAATTGACGGGGGCCCGCACAAGCGGCGGAGCATGCGGATTAATTCGATGCAACGCGAAGAACCTTACCAAGGCTTGACATACACCGGAATCACTCAGAGATGGGTGCGTCTTCGGACTGGTGTACAGGTGGTGCATGGTTGTCGTCAGCTCGTGTCGTGAGATGTTGGGTTAAGTCCCGCAACGAGCGCAACCCTCGTTCTATGTTGCCA
Root186	90	Root186	CAS9	Root	Bacteroidetes	Flavobacteriaceae	Flavobacterium	AACAGGATTAGATACCCTGGTAGTCCACGCCGTAAACGATGGATACTAGCTGTTGGAAGCAATTTCAGTGGCTAAGCGAAAGTGATAAGTATCCCACCTGGGGAGTACGTTCGCAAGAATGAAACTCAAAGGAATTGACGGGGGCCCGCACAAGCGGTGGAGCATGTGGTTTAATTCGATGATACGCGAGGAACCTTACCAAGGCTTAAATGTAGATTGACCGGTTTGGAAACAGATCTTTCGCAAGACAATTTACAAGGTGCTGCATGGTTGTCGTCAGCTCGTGCCGTGAGGTGTCAGGTTAAGTCCTATAACGAGCGCAACCCCTGTTGTTAGTTGCCAGCGAGTCAAGTCGGGAACTCTAACAAGACTGCCAGTGCAAACTGTGAGGAAGGTGGG…
Root189	84	Root189	CAS9	Root	Proteobacteria	Oxalobacteraceae	Noviherbaspirillum	AACAGGATTAGATACCCTGGTAGTCCACGCCCTAAACGATGTCAACTAGTTGTCGGGTCTTAATTGACTTGGTAACGCAGCTAACGCGTGAAGTTGACCGCCTGGGGAGTACGGTCGCAAGATTAAAACTCAAAGGAATTGACGGGGACCCGCACAAGCGGTGGATGATGTGGATTAATTCGATGCAACGCGAAAAACCTTACCTACCCTTGACATGGTCGGAACCCTGGAGAGATCTGGGGGTGCTCGAAAGAGAACCGGCGCACAGGTGCTGCATGGCTGTCGTCAGCTCGTGTCGTGAGATGTTGGGTTAAGTCCCGCAACGAGCGCAACCCTTGTCATTAGTTGCTACGAAAGGGCACTCTAATGAGACTGCCGGTGACAAACCGGAGGAAGGTG…
Root190	106	Root190	CAS9	Root	Actinobacteria	Nocardioidaceae	Nocardioides	AACAGGATTAGATACCCTGGTAGTCCACACCGTAAACGTTGGGCGCTAGGTGTGGGGCCTATTCCATGGGTTCCGTGCCGTAGCTAACGCATTAAGCGCCCCGCCTGGGGAGTACGGCCGCAAGGCTAAAACTCAAAGGAATTGACGGGGGCCCGCACAAGCGGCGGAGCATGCGGATTAATTCGATGCAACGCGAAGAACCTTACCTGGGTTTGACATACACCGGAAGCCTCTAGAGATAGAGGTCTCTTTGATACTGGTGTACAGGTGGTGCATGGCTGTCGTCAGCTCGTGTCGTGAGATGTTGGGTTAAGTCCCGCAACGAGCGCAACCCTCGTTCTATGTTGCCAGC
Root214	12	Root154	CAS9	Root	Proteobacteria	Sphingomonadaceae	Sphingopyxis	AACAGGATTAGATACCCTGGTAGTCCACGCCGTAAACGATGATAACTAGCTGTCCGGGTTCATAGAACTTGGGTGGCGCAGCTAACGCATTAAGTTATCCGCCTGGGGAGTACGGTCGCAAGATTAAAACTCAAAGGAATTGACGGGGGCCTGCACAAGCGGTGGAGCATGTGGTTTAATTCGAAGCAACGCGCAGAACCTTACCAGCGTTTGACATCCTGATCGCGGATTAGAGAGATCTTTTCCTTCAGTTCGGCTGGATCAGTGACAGGTGCTGCATGGCTGTCGTCAGCTCGTGTCGTGAGATGTTGGGTTAAGTCCCGCAACGAGCGCAACCCTCATCCCTAGTTGCCATCATTCAGTTGGGCACTCTAAGGAAACTGCCGGTGATAAGCCGGA…
Root217	70	Root217	CAS9	Root	Proteobacteria	Comamonadaceae	Acidovorax	AACAGGATTAGATACCCTGGTAGTCCACGCCCTAAACGATGTCAACTGGTTGTTGGGTCTTCACTGACTCAGTAACGAAGCTAACGCGTGAAGTTGACCGCCTGGGGAGTACGGCCGCAAGGTTGAAACTCAAAGGAATTGACGGGGACCCGCACAAGCGGTGGATGATGTGGTTTAATTCGATGCAACGCGAAAAACCTTACCCACCTTTGACATGTACGGAATCCTTTAGAGATAGAGGAGTGCTCGAAAGAGAACCGTAACACAGGTGCTGCATGGCTGTCGTCAGCTCGTGTCGTGAGATGTTGGGTTAAGTCCCGCAACGAGCGCAACCCTTGTCATTAGTTGCTACATTCAGTTGGGCACTCTAATGAGACTGCCGGTGACAAACCGGAGGAA…
Root219	70	Root217	CAS9	Root	Proteobacteria	Comamonadaceae	Acidovorax	AACAGGATTAGATACCCTGGTAGTCCACGCCCTAAACGATGTCAACTGGTTGTTGGGTCTTCACTGACTCAGTAACGAAGCTAACGCGTGAAGTTGACCGCCTGGGGAGTACGGCCGCAAGGTTGAAACTCAAAGGAATTGACGGGGACCCGCACAAGCGGTGGATGATGTGGTTTAATTCGATGCAACGCGAAAAACCTTACCCACCTTTGACATGTACGGAATCCTTTAGAGATAGAGGAGTGCTCGAAAGAGAACCGTAACACAGGTGCTGCATGGCTGTCGTCAGCTCGTGTCGTGAGATGTTGGGTTAAGTCCCGCAACGAGCGCAACCCTTGTCATTAGTTGCTACATTCAGTTGGGCACTCTAATGAGACTGCCGGTGACAAACCGGAGGAA…
Root224	68	Root1257	CAS9	Root	Actinobacteria	Nocardioidaceae	Nocardioides	AACAGGATTAGATACCCTGGTAGTCCACACCGTAAACGTTGGGCGCTAGGTGTGGGGCCTATTCCATGGGTTCCGTGCCGCAGCTAACGCATTAAGCGCCCCGCCTGGGGAGTACGGCCGCAAGGCTAAAACTCAAAGGAATTGACGGGGGCCCGCACAAGCGGCGGAGCATGCGGATTAATTCGATGCAACGCGAAGAACCTTACCTGGGTTTGACATACACCGGAAAGCTGCAGAGATGTAGCCCCTTTTTGTCGGTGTACAGGTGGTGCATGGCTGTCGTCAGCTCGTGTCGTGAGATGTTGGGTTAAGTCCCGCAACGAGCGCAACCCTCGTCCTATGTTGCCAGCACGTCATGGTGGGGACTCATAGGAGACTGCCGGGGTCAACTCGGAGGAA…
Root227	28	Root227	CAS9	Root	Actinobacteria	Microbacteriaceae	Leifsonia	AACAGGATTAGATACCCTGGTAGTCCACGCCGTAAACGTTGGGCGCTAGATGTGGGGACCATTCCACGGTTTCCGTGTCGCAGCTAACGCATTAAGCGCCCCGCCTGGGGAGTACGGCCGCAAGGCTAAAACTCAAAGGAATTGACGGGGGCCCGCACAAGCGGCGGAGCATGCGGATTAATTCGATGCAACGCGAAGAACCTTACCAAGGCTTGACATATACGAGAACGGGCCAGAAATGGTCAACTCTTTGGACACTCGTAAACAGGTGGTGCATGGTTGTCGTCAGCTCGTGTCGTGAGATGTTGGGTTAAGTCCCGCAACGAGCGCAACCCTCGTTCTATGTTGCCAGCACGTAATGGTGGGAACTCATAGGAGACTGCCGGGGTCAACTCGGAG…
Root231	10	Root1252	CAS9	Root	Proteobacteria	Rhizobiaceae	Ensifer	AACAGGATTAGATACCCTGGTAGTCCACGCCGTAAACGATGAATGTTAGCCGTCGGGCAGTTTACTGTTCGGTGGCGCAGCTAACGCATTAAACATTCCGCCTGGGGAGTACGGTCGCAAGATTAAAACTCAAAGGAATTGACGGGGGCCCGCACAAGCGGTGGAGCATGTGGTTTAATTCGAAGCAACGCGCAGAACCTTACCAGCCCTTGACATCCCGATCGCGGATTACAGAGATGTATTCCTTCAGTTCGGCTGGATCGGAGACAGGTGCTGCATGGCTGTCGTCAGCTCGTGTCGTGAGATGTTGGGTTAAGTCCCGCAACGAGCGCAACCCTCGCCCTTAGTTGCCAGCATTTAGTTGGGCACTCTAAGGGGACTGCCGGTGATAAGCCGAGA…
Root236	102	Root236	CAS9	Root	Actinobacteria	Nocardioidaceae	Aeromicrobium	AACAGGATTAGATACCCTGGTAGTCCATGCCGTAAACGTTGGGCGCTAGGTGTGGGGACCTTCCACGGTCTCCGTGCCGCAGCTAACGCATTAAGCGCCCCGCCTGGGGAGTACGGCCGCAAGGCTAAAACTCAAAGGAATTGACGGGGGCCCGCACAAGCGGCGGAGCATGCTGATTAATTCGATGCAACGCGAAGAACCTTACCTGGGTTTGACATATACCGGAAAGCTGCAGAGATGTAGCCCCCTTTTGGTCGGTATACAGGTGGTGCATGGCTGTCGTCAGCTCGTGTCGTGAGATGTTGGGTTAAGTCCCGCAACGAGCGCAACCCTCGTCCTATGTTGCCAGCACG
Root239	26	Root147	CAS9	Root	Firmicutes	Bacillaceae	Bacillus	AACAGGATTAGATACCCTGGTAGTCCACGCCGTAAACGATGAGTGCTAAGTGTTAGAGGGTTTCCGCCCTTTAGTGCTGCAGCTAACGCATTAAGCACTCCGCCTGGGGAGTACGGTCGCAAGACTGAAACTCAAAGGAATTGACGGGGGCCCGCACAAGCGGTGGAGCATGTGGTTTAATTCGAAGCAACGCGAAGAACCTTACCAGGTCTTGACATCCTCTGACAACTCTAGAGATAGAGCGTTCCCCTTCGGGGGACAGAGTGACAGGTGGTGCATGGTTGTCGTCAGCTCGTGTCGTGAGATGTTGGGTTAAGTCCCGCAACGAGCGCAACCCTTGATCTTAGTTGCCAGCATTTAGTTGGGCACTCTAAGGTGACTGCCGGTGACAAACCGGAG…
Root240	98	Root240	CAS9	Root	Actinobacteria	Nocardioidaceae	Nocardioides	AACAGGATTAGATACCCTGGTAGTCCACACCGTAAACGTTGGGCGCTAGGTGTGGGACCTATTCCATGGGTTCCGTGCCGTAGCTAACGCATTAAGCGCCCCGCCTGGGGAGTACGGCCGCAAGGCTAAAACTCAAAGGAATTGACGGGGGCCCGCACAAGCGGCGGAGCATGCGGATTAATTCGATGCAACGCGAAGAACCTTACCTGGGTTTGACATACACCGGAAGCCCCCAGAGATGGGGGTCTCTTTGATACTGGTGTACAGGTGGTGCATGGCTGTCGTCAGCTCGTGTCGTGAGATGTTGGGTTAAGTCCCGCAACGAGCGCAACCCTCGTTCCATGTTGCCAGCGG
Root241	55	Root241	CAS9	Root	Proteobacteria	Sphingomonadaceae	Sphingomonas	AACAGGATTAGATACCCTGGTAGTCCACGCCGTAAACGATGATAACTAGCTGTCTGGGTACTTGGTACTTAGGTGGCGCAGCTAACGCATTAAGTTATCCGCCTGGGGAGTACGGCCGCAAGGTTAAAACTCAAATGAATTGACGGGGGCCTGCACAAGCGGTGGAGCATGTGGTTTAATTCGAAGCAACGCGCAGAACCTTACCAGCGTTTGACATGTCCGGACGATTTCCAGAGATGGATCTCTTCCCTTCGGGGACTGGAACACAGGTGCTGCATGGCTGTCGTCAGCTCGTGTCGTGAGATGTTGGGTTAAGTCCCGCAACGAGCGCAACCCTCGCCTTTAGTTACCATCATTTAGTTGGGTACTCTAAAGGAACCGCCGGTGATAAGCCGGAGG…
Root258	10	Root1252	CAS9	Root	Proteobacteria	Rhizobiaceae	Ensifer	AACAGGATTAGATACCCTGGTAGTCCACGCCGTAAACGATGAATGTTAGCCGTCGGGCAGTTTACTGTTCGGTGGCGCAGCTAACGCATTAAACATTCCGCCTGGGGAGTACGGTCGCAAGATTAAAACTCAAAGGAATTGACGGGGGCCCGCACAAGCGGTGGAGCATGTGGTTTAATTCGAAGCAACGCGCAGAACCTTACCAGCCCTTGACATCCCGATCGCGGATTACAGAGATGTATTCCTTCAGTTCGGCTGGATCGGAGACAGGTGCTGCATGGCTGTCGTCAGCTCGTGTCGTGAGATGTTGGGTTAAGTCCCGCAACGAGCGCAACCCTCGCCCTTAGTTGCCAGCATTTAGTTGGGCACTCTAAGGGGACTGCCGGTGATAAGCCGAGA…
Root264	4	Root264	CAS9	Root	Actinobacteria	Streptomycetaceae	Streptomyces	AACAGGATTAGATACCCTGGTAGTCCACGCCGTAAACGGTGGGAACTAGGTGTTGGCGACATTCCACGTCGTCGGTGCCGCAGCTAACGCATTAAGTTCCCCGCCTGGGGAGTACGGCCGCAAGGCTAAAACTCAAAGGAATTGACGGGGGCCCGCACAAGCAGCGGAGCATGTGGCTTAATTCGACGCAACGCGAAGAACCTTACCAAGGCTTGACATACACCGGAAACGGCCAGAGATGGTCGCCCCCTTGTGGTCGGTGTACAGGTGGTGCATGGCTGTCGTCAGCTCGTGTCGTGAGATGTTGGGTTAAGTCCCGCAACGAGCGCAACCCTTGTTCTGTGTTGCCAGCATGCCCTTCGGGGTGATGGGGACTCACAGGAGACTGCCGGGGTCAAC…
Root265	96	Root265	CAS9	Root	Actinobacteria	Mycobacteriaceae	Mycobacterium	AACAGGATTAGATACCCTGGTAGTCCACGCCGTAAACGGTGGGTACTAGGTGTGGGTTTCCTTCCTTGGGATCCGTGCCGTAGCTAACGCATTAAGTACCCCGCCTGGGGAGTACGGCCGCAAGGCTAAAACTCAAAGAAATTGACGGGGGCCCGCACAAGCGGCGGAGCATGTGGATTAATTCGATGCAACGCGAAGAACCTTACCTGGGTTTGACATGCACAGGACGCCGGCAGAGATGTCGGTTCCCTTGTGGCCTGTGTGCAGGTGGTGCATGGCTGTCGTCAGCTCGTGTCGTGAGATGTTGGGTTAAGTCCCGCAACGAGCGCAACCCTTGTCCTATGTTGCCAGCGGG
Root267	71	Root267	CAS9	Root	Proteobacteria	Comamonadaceae	Acidovorax	AACAGGATTAGATACCCTGGTAGTCCACGCCCTAAACGATGTCAACTGGTTGTTGGGTCTTCACTGACTCAGTAACGAAGCTAACGCGTGAAGTTGACCGCCTGGGGAGTACGGCCGCAAGGTTGAAACTCAAAGGAATTGACGGGGACCCGCACAAGCGGTGGATGATGTGGTTTAATTCGATGCAACGCGAAAAACCTTACCCACCTTTGACATGTACGGAATCCTTTAGAGATAGAGGAGTGCTCGAAAGAGAACCGTAACACAGGTGCTGCATGGCTGTCGTCAGCTCGTGTCGTGAGATGTTGGGTTAAGTCCCGCAACGAGCGCAACCCTTGTCATTAGTTGCTACATTTAGTTGGGCACTCTAATGAGACTGCCGGTGACAAACCGGAGGAA…
Root268	107	Root268	CAS9	Root	Proteobacteria	Rhizobiaceae	Rhizobium	AACAGGATTAGATACCCTGGTAGTCCACGCCGTAAACGATGAATGTTAGCCGTCGGGCAGTTTACTGTTCGGTGGCGCAGCTAACGCATTAAACATTCCGCCTGGGGAGTACGGTCGCAAGATTAAAACTCAAAGGAATTGACGGGGGCCCGCACAAGCGGTGGAGCATGTGGTTTAATTCGAAGCAACGCGCAGAACCTTACCAGCCCTTGACATCCCGCGCGGACAGTGGAGACATTGTCCTTCAGTTCGGCTGGACCGGTGACAGGTGCTGCATGGCTGTCGTCAGCTCGTGTCGTGAGATGTTGGGTTAAGTCCCGCAACGAGCGCAACCCTCGCCCTTAGTTGCCAG
Root274	9	Root1240	CAS9	Root	Proteobacteria	Rhizobiaceae	Rhizobium	AACAGGATTAGATACCCTGGTAGTCCACGCCGTAAACGATGAATGTTAGCCGTCGGGCAGTATACTGTTCGGTGGCGCAGCTAACGCATTAAACATTCCGCCTGGGGAGTACGGTCGCAAGATTAAAACTCAAAGGAATTGACGGGGGCCCGCACAAGCGGTGGAGCATGTGGTTTAATTCGAAGCAACGCGCAGAACCTTACCAGCTCTTGACATCTGGGTCGCGGTTACCGGAGACGGTATCCTTCAGTTCGGCTGGACCCAAGACAGGTGCTGCATGGCTGTCGTCAGCTCGTGTCGTGAGATGTTGGGTTAAGTCCCGCAACGAGCGCAACCCTCGCCCTTAGTTGCCAGCATTCAGTTGGGCACTCTAAGGGGACTGCCGGTGATAAGCCGAGA…
Root275	71	Root267	CAS9	Root	Proteobacteria	Comamonadaceae	Acidovorax	AACAGGATTAGATACCCTGGTAGTCCACGCCCTAAACGATGTCAACTGGTTGTTGGGTCTTCACTGACTCAGTAACGAAGCTAACGCGTGAAGTTGACCGCCTGGGGAGTACGGCCGCAAGGTTGAAACTCAAAGGAATTGACGGGGACCCGCACAAGCGGTGGATGATGTGGTTTAATTCGATGCAACGCGAAAAACCTTACCCACCTTTGACATGTACGGAATCCTTTAGAGATAGAGGAGTGCTCGAAAGAGAACCGTAACACAGGTGCTGCATGGCTGTCGTCAGCTCGTGTCGTGAGATGTTGGGTTAAGTCCCGCAACGAGCGCAACCCTTGTCATTAGTTGCTACATTTAGTTGGGCACTCTAATGAGACTGCCGGTGACAAACCGGAGGAA…
Root278	15	Root278	CAS9	Root	Proteobacteria	Rhizobiaceae	Ensifer	AACAGGATTAGATACCCTGGTAGTCCACGCCGTAAACGATGAATGTTAGCCGTCGGGCAGTTTACTGTTCGGTGGCGCAGCTAACGCATTAAACATTCCGCCTGGGGAGTACGGTCGCAAGATTAAAACTCAAAGGAATTGACGGGGGCCCGCACAAGCGGTGGAGCATGTGGTTTAATTCGAAGCAACGCGCAGAACCTTACCAGCCCTTGACATCCCGATCGCGGATTACGGAGACGTTTTCCTTCAGTTCGGCTGGATCGGAGACAGGTGCTGCATGGCTGTCGTCAGCTCGTGTCGTGAGATGTTGGGTTAAGTCCCGCAACGAGCGCAACCCTCGCCCTTAGTTGCCAGCATTTAGTTGGGCACTCTAAGGGGACTGCCGGTGATAAGCCGAGA…
Root322	29	Root280D1	CAS9	Root	Actinobacteria	Microbacteriaceae	Microbacterium	AACAGGCTTAGATACCCTGGTAGTCCACCCCGTAAACGTTGGGAACTAGTTGTGGGGTCCATTCCACGGATTCCGTGACGCAGCTAACGCATTAAGTTCCCCGCCTGGGGAGTACGGCCGCAAGGCTAAAACTCAAAGGAATTGACGGGGACCCGCACAAGCGGCGGAGCATGCGGATTAATTCGATGCAACGCGAAGAACCTTACCAAGGCTTGACATATACGAGAACGGGCCAGAAATGGTCAACTCTTTGGACACTCGTAAACAGGTGGTGCATGGTTGTCGTCAGCTCGTGTCGTGAGATGTTGGGTTAAGTCCCGCAACGAGCGCAACCCTCGTTCTATGTTGCCAGCACGTAATGGTGGGAACTCATGGGATACTGCCGGGGTCAACTCGGAG…
Root329	47	Root329	CAS9	Root	Proteobacteria	Pseudomonadaceae	Pseudomonas	AACAGGATTAGATACCCTGGTAGTCCACGCCGTAAACGATGTCAACTAGCCGTTGGGAGCCTTGAGCTCTTAGTGGCGCAGCTAACGCATTAAGTTGACCGCCTGGGGAGTACGGCCGCAAGGTTAAAACTCAAATGAATTGACGGGGGCCCGCACAAGCGGTGGAGCATGTGGTTTAATTCGAAGCAACGCGAAGAACCTTACCAGGCCTTGACATCCAATGAACTTTCCAGAGATGGATTGGTGCCTTCGGGAACATTGAGACAGGTGCTGCATGGCTGTCGTCAGCTCGTGTCGTGAGATGTTGGGTTAAGTCCCGTAACGAGCGCAACCCTTGTCCTTAGTTACCAGCACGTAATGGTGGGCACTCTAAGGAGACTGCCGGTGACAAACCGGAGG…
Root332	59	Root332	CAS9	Root	Actinobacteria	Microbacteriaceae	Yonghaparkia	AACAGGATTAGATACCCTGGTAGTCCACGCCGTAAACGTTGGGAACTAGATGTAGGGACCATTCCACGGTTTCTGTGTCGCAGCTAACGCATTAAGTTCCCCGCCTGGGGAGTACGGTCGCAAGACTAAAACTCAAAGGAATTGACGGGGGCCCGCACAAGCGGCGGAGCATGCGGATTAATTCGATGCAACGCGAAGAACCTTACCAAGGCTTGACATATAGAGGAAACGTGCAGAAATGTACGCCCCGCAAGGTCTCTATACAGGTGGTGCATGGTTGTCGTCAGCTCGTGTCGTGAGATGTTGGGTTAAGTCCCGCAACGAGCGCAACCCTCGTCCTATGTTGCCAGCACGTCATGGTGGGAACTCATGGGAGACTGCCGGGGTCAACTCGGAGGA…
Root335	82	Root133	CAS9	Root	Proteobacteria	Oxalobacteraceae	Massilia	AACAGGATTAGATACCCTGGTAGTCCACGCCCTAAACGATGTCTACTAGTTGTCGGGTCTTAATTGACTTGGTAACGCAGCTAACGCGTGAAGTAGACCGCCTGGGGAGTACGGTCGCAAGATTAAAACTCAAAGGAATTGACGGGGACCCGCACAAGCGGTGGATGATGTGGATTAATTCGATGCAACGCGAAAAACCTTACCTACCCTTGACATGTCAGGAACCTCCGAGAGATTGGAGGGTGCCCGAAAGGGAGCCTGAACACAGGTGCTGCATGGCTGTCGTCAGCTCGTGTCGTGAGATGTTGGGTTAAGTCCCGCAACGAGCGCAACCCTTGTCATTAGTTGCTACGAAAGGGCACTCTAATGAGACTGCCGGTGACAAACCGGAGGAAGGTG…
Root344	102	Root236	CAS9	Root	Actinobacteria	Nocardioidaceae	Aeromicrobium	AACAGGATTAGATACCCTGGTAGTCCATGCCGTAAACGTTGGGCGCTAGGTGTGGGGACCTTCCACGGTCTCCGTGCCGCAGCTAACGCATTAAGCGCCCCGCCTGGGGAGTACGGCCGCAAGGCTAAAACTCAAAGGAATTGACGGGGGCCCGCACAAGCGGCGGAGCATGCTGATTAATTCGATGCAACGCGAAGAACCTTACCTGGGTTTGACATATACCGGAAAGCTGCAGAGATGTAGCCCCCTTTTGGTCGGTATACAGGTGGTGCATGGCTGTCGTCAGCTCGTGTCGTGAGATGTTGGGTTAAGTCCCGCAACGAGCGCAACCCTCGTCCTATGTTGCCAGCACG
Root369	93	Root369	CAS9	Root	Actinobacteria	Streptomycetaceae	Streptomyces	AACAGGATTAGATACCCTGGTAGTCCACGCCGTAAACGGTGGGAACTAGGTGTTGGCGACATTCCACGTCGTCGGTGCCGCAGCTAACGCATTAAGTTCCCCGCCTGGGGAGTACGGCCGCAAGGCTAAAACTCAAAGGAATTGACGGGGGCCCGCACAAGCAGCGGAGCATGTGGCTTAATTCGACGCAACGCGAAGAACCTTACCAAGGCTTGACATACGCCGGAAAGCATCAGAGATGGTGCCCCCCTTGTGGTCGGTGTACAGGTGGTGCATGGCTGTCGTCAGCTCGTGTCGTGAGATGTTGGGTTAAGTCCCGCAACGAGCGCAACCCTTGTCCTGTGTTGCCAGCATGCCCTTCGGGGT
Root381	16	Root381	CAS9	Root	Proteobacteria	Methylobacteriaceae	Bosea	AACAGGATTAGATACCCTGGTAGTCCACGCCGTAAACGATGAATGCCAGCCGTTGGGGTGCATGCACTTCAGTGGCGCAGCTAACGCTTTAAGCATTCCGCCTGGGGAGTACGGTCGCAAGATTAAAACTCAAAGGAATTGACGGGGGCCCGCACAAGCGGTGGAGCATGTGGTTTAATTCGAAGCAACGCGCAGAACCTTACCAGCTTTTGACATGTCCGGTTTGATCGGCAGAGATGCCTTTCTTCAGTTCGGCTGGCCGGAACACAGGTGCTGCATGGCTGTCGTCAGCTCGTGTCGTGAGATGTTGGGTTAAGTCCCGCAACGAGCGCAACCCTCGCCCCTAGTTGCCATCATTCAGTTGGGAACTCTAGGGGGACTGCCGGTGATAAGCCGCGA…
Root401	48	Root401	CAS9	Root	Proteobacteria	Pseudomonadaceae	Pseudomonas	AACAGGATTAGATACCCTGGTAGTCCACGCCGTAAACGATGTCAACTAGCCGTTGGGAGCCTTGAGCTCTTAGTGGCGCAGCTAACGCATTAAGTTGACCGCCTGGGGAGTACGGCCGCAAGGTTAAAACTCAAATGAATTGACGGGGGCCCGCACAAGCGGTGGAGCATGTGGTTTAATTCGAAGCAACGCGAAGAACCTTACCAGGCCTTGACATCCAATGAACTTTCCAGAGATGGATTGGTGCCTTCGGGAGCATTGAGACAGGTGCTGCATGGCTGTCGTCAGCTCGTGTCGTGAGATGTTGGGTTAAGTCCCGTAACGAGCGCAACCCTTGTCCTTAGTTACCAGCACGTTATGGTGGGCACTCTAAGGAGACTGCCGGTGACAAACCGGAGG…
Root402	70	Root217	CAS9	Root	Proteobacteria	Comamonadaceae	Acidovorax	AACAGGATTAGATACCCTGGTAGTCCACGCCCTAAACGATGTCAACTGGTTGTTGGGTCTTCACTGACTCAGTAACGAAGCTAACGCGTGAAGTTGACCGCCTGGGGAGTACGGCCGCAAGGTTGAAACTCAAAGGAATTGACGGGGACCCGCACAAGCGGTGGATGATGTGGTTTAATTCGATGCAACGCGAAAAACCTTACCCACCTTTGACATGTACGGAATCCTTTAGAGATAGAGGAGTGCTCGAAAGAGAACCGTAACACAGGTGCTGCATGGCTGTCGTCAGCTCGTGTCGTGAGATGTTGGGTTAAGTCCCGCAACGAGCGCAACCCTTGTCATTAGTTGCTACATTCAGTTGGGCACTCTAATGAGACTGCCGGTGACAAACCGGAGGAA…
Root404	81	Root1221	CAS9	Root	Proteobacteria	Comamonadaceae	Rhizobacter	AACAGGATTAGATACCCTGGTAGTCCACGCCCTAAACGATGTCAACTGGTTGTTGGACGGCTTGCTGTTCAGTAACGAAGCTAACGCGTGAAGTTGACCGCCTGGGGAGTACGGCCGCAAGGTTGAAACTCAAAGGAATTGACGGGGACCCGCACAAGCGGTGGATGATGTGGTTTAATTCGATGCAACGCGAAAAACCTTACCTACCCTTGACATGTCTAGAAGTTACCAGAGATGGTTTCGTGCTCGAAAGAGAACTAGAACACAGGTGCTGCATGGCCGTCGTCAGCTCGTGTCGTGAGATGTTGGGTTAAGTCCCGCAACGAGCGCAACCCTTATCATTAGTTGCTACGCAAGGGCACTCTAATGAGACTGCCGGTGACAAACCGGAGGAAGGTG…
Root405	86	Root405	CAS9	Root	Proteobacteria	Comamonadaceae	Pelomonas	AACAGGATTAGATACCCTGGTAGTCCACGCCCTAAACGATGTCAACTGGTTGTTGGGAGGGTTTCTTCTCAGTAACGTAGCTAACGCGTGAAGTTGACCGCCTGGGGAGTACGGCCGCAAGGTTGAAACTCAAAGGAATTGACGGGGACCCGCACAAGCGGTGGATGATGTGGTTTAATTCGATGCAACGCGAAAAACCTTACCTACCCTTGACATGTCTGGAATTCCGAAGAGATTTGGAAGTGCTCGAAAGAGAGCCAGAACACAGGTGCTGCATGGCCGTCGTCAGCTCGTGTCGTGAGATGTTGGGTTAAGTCCCGCAACGAGCGCAACCCTTGTCATTAGTTGCTACGAAAGGGCACTCTAATGAGACTGCCGGTGACAAACCGGAGGAAGGTG…
Root411	73	Root411	CAS9	Root	Proteobacteria	Comamonadaceae	Variovorax	AACAGGATTAGATACCCTGGTAGTCCACGCCCTAAACGATGTCAACTGGTTGTTGGGTCTTCACTGACTCAGTAACGAAGCTAACGCGTGAAGTTGACCGCCTGGGGAGTACGGCCGCAAGGTTGAAACTCAAAGGAATTGACGGGGACCCGCACAAGCGGTGGATGATGTGGTTTAATTCGATGCAACGCGAAAAACCTTACCCACCTTTGACATGTACGGAATTCGCCAGAGATGGCTTAGTGCTCGAAAGAGAACCGTAACACAGGTGCTGCATGGCTGTCGTCAGCTCGTGTCGTGAGATGTTGGGTTAAGTCCCGCAACGAGCGCAACCCTTGTCATTAGTTGCTACATTCAGTTGGGCACTCTAATGAGACTGCCGGTGACAAACCGGAGGAA…
Root420	91	Root420	CAS9	Root	Bacteroidetes	Flavobacteriaceae	Flavobacterium	AACAGGATTAGATACCCTGGTAGTCCACGCCGTAAACGATGGATACTAGCTGTTGGGAGCAATCTCAGTGGCTAAGCGAAAGTGATAAGTATCCCACCTGGGGAGTACGTTCGCAAGAATGAAACTCAAAGGAATTGACGGGGGCCCGCACAAGCGGTGGAGCATGTGGTTTAATTCGATGATACGCGAGGAACCTTACCAAGGCTTAAATGTAGATTGACCGGTTTGGAAACAGATCTTTCGCAAGACAATTTACAAGGTGCTGCATGGTTGTCGTCAGCTCGTGCCGTGAGGTGTCAGGTTAAGTCCTATAACGAGCGCAACCCCTGTTGTTAGTTGCCAGCGAGTCAAGTCGGGAACTCTAACAAGACTGCCAGTGCAAACTGTGAGGAAGGTGGG…
Root423	15	Root278	CAS9	Root	Proteobacteria	Rhizobiaceae	Ensifer	AACAGGATTAGATACCCTGGTAGTCCACGCCGTAAACGATGAATGTTAGCCGTCGGGCAGTTTACTGTTCGGTGGCGCAGCTAACGCATTAAACATTCCGCCTGGGGAGTACGGTCGCAAGATTAAAACTCAAAGGAATTGACGGGGGCCCGCACAAGCGGTGGAGCATGTGGTTTAATTCGAAGCAACGCGCAGAACCTTACCAGCCCTTGACATCCCGATCGCGGATTACGGAGACGTTTTCCTTCAGTTCGGCTGGATCGGAGACAGGTGCTGCATGGCTGTCGTCAGCTCGTGTCGTGAGATGTTGGGTTAAGTCCCGCAACGAGCGCAACCCTCGCCCTTAGTTGCCAGCATTTAGTTGGGCACTCTAAGGGGACTGCCGGTGATAAGCCGAGA…
Root431	5	Root431	CAS9	Root	Actinobacteria	Streptomycetaceae	Streptomyces	AACAGGATTAGATACCCTGGTAGTCCACGCCGTAAACGTTGGGAACTAGGTGTTGGCGACATTCCACGTCGTCGGTGCCGCAGCTAACGCATTAAGTTCCCCGCCTGGGGAGTACGGCCGCAAGGCTAAAACTCAAAGGAATTGACGGGGGCCCGCACAAGCAGCGGAGCATGTGGCTTAATTCGACGCAACGCGAAGAACCTTACCAAGGCTTGACATATACCGGAAAGCATTAGAGATAGTGCCCCCCTTGTGGTCGGTATACAGGTGGTGCATGGCTGTCGTCAGCTCGTGTCGTGAGATGTTGGGTTAAGTCCCGCAACGAGCGCAACCCTTGTCCTGTGTTGCCAGCATGCCCTTCGGGG
Root434	73	Root411	CAS9	Root	Proteobacteria	Comamonadaceae	Variovorax	AACAGGATTAGATACCCTGGTAGTCCACGCCCTAAACGATGTCAACTGGTTGTTGGGTCTTCACTGACTCAGTAACGAAGCTAACGCGTGAAGTTGACCGCCTGGGGAGTACGGCCGCAAGGTTGAAACTCAAAGGAATTGACGGGGACCCGCACAAGCGGTGGATGATGTGGTTTAATTCGATGCAACGCGAAAAACCTTACCCACCTTTGACATGTACGGAATTCGCCAGAGATGGCTTAGTGCTCGAAAGAGAACCGTAACACAGGTGCTGCATGGCTGTCGTCAGCTCGTGTCGTGAGATGTTGGGTTAAGTCCCGCAACGAGCGCAACCCTTGTCATTAGTTGCTACATTCAGTTGGGCACTCTAATGAGACTGCCGGTGACAAACCGGAGGAA…
Root436	60	Root436	CAS9	Root	Proteobacteria	Hyphomicrobiaceae	Devosia	AACAGGATTAGATACCCTGGTAGTCCACGCCGTAAACTATGAGAGCTAGCCGTTGGAAGGTTTACCTTTCAGTGGCGCAGCTAACGCATTAAGCTCTCCGCCTGGGGAGTACGGTCGCAAGATTAAAACTCAAAGGAATTGACGGGGGCCCGCACAAGCGGTGGAGCATGTGGTTTAATTCGAAGCAACGCGAAGAACCTTACCAGCCCTTGACATGCCAGGACGGTTCCCAGAGATGGGTTCCTTCTCTTCGGAGACTTGGACACAGGTGCTGCATGGCTGTCGTCAGCTCGTGTCGTGAGATGTTGGGTTAAGTCCCGCAACGAGCGCAACCCTCGCCTTTAGTTGCCATCATTTAGTTGGGCACTCTAGAGGGACTGCCGGTGATAAGCCGGAGGA…
Root473	73	Root411	CAS9	Root	Proteobacteria	Comamonadaceae	Variovorax	AACAGGATTAGATACCCTGGTAGTCCACGCCCTAAACGATGTCAACTGGTTGTTGGGTCTTCACTGACTCAGTAACGAAGCTAACGCGTGAAGTTGACCGCCTGGGGAGTACGGCCGCAAGGTTGAAACTCAAAGGAATTGACGGGGACCCGCACAAGCGGTGGATGATGTGGTTTAATTCGATGCAACGCGAAAAACCTTACCCACCTTTGACATGTACGGAATTCGCCAGAGATGGCTTAGTGCTCGAAAGAGAACCGTAACACAGGTGCTGCATGGCTGTCGTCAGCTCGTGTCGTGAGATGTTGGGTTAAGTCCCGCAACGAGCGCAACCCTTGTCATTAGTTGCTACATTCAGTTGGGCACTCTAATGAGACTGCCGGTGACAAACCGGAGGAA…
Root480	30	Root480	CAS9	Root	Proteobacteria	Xanthomonadaceae	Rhodanobacter	AACAGGATTAGATACCCTGGTAGTCCACGCCCTAAACGATGCGAACTGGATGTTGGTCTCAACTCGGAGATCAGTGTCGAAGCTAACGCGTTAAGTTCGCCGCCTGGGGAGTACGGTCGCAAGACTGAAACTCAAAGGAATTGACGGGGGCCCGCACAAGCGGTGGAGTATGTGGTTTAATTCGATGCAACGCGAAGAACCTTACCTGGCCTTGACATGTCCGGAATCCAGCAGAGATGCAGGAGTGCCTTCGGGAATCGGAACACAGGTGCTGCATGGCTGTCGTCAGCTCGTGTCGTGAGATGTTGGGTTAAGTCCCGCAACGAGCGCAACCCTTGTCCTTAGTTGCCAGCACGTAATGGTGGGAACTCTAAGGAGACTGCCGGTGACAAACCGGAG…
Root482	17	Root482	CAS9	Root	Proteobacteria	Rhizobiaceae	Rhizobium	AACAGGATTAGATACCCTGGTAGTCCACGCCGTAAACGATGAATGTTAGCCGTCGGGCAGTTTACTGTTCGGTGGCGCAGCTAACGCATTAAACATTCCGCCTGGGGAGTACGGTCGCAAGATTAAAACTCAAAGGAATTGACGGGGGCCCGCACAAGCGGTGGAGCATGTGGTTTAATTCGAAGCAACGCGCAGAACCTTACCAGCTCTTGACATCCCGATCGCGGACAGTGGAGACATTGTCCTTCAGTTAGGCTGGATCGGTGACAGGTGCTGCATGGCTGTCGTCAGCTCGTGTCGTGAGATGTTGGGTTAAGTCCCGCAACGAGCGCAACCCTCGCCCTTAGTTGCCAGCATTCAGTTGGGCACTCTAAGGGGACTGCCGGTGATAAGCCGAGA…
Root485	115	Root137	CAS9	Root	Actinobacteria	Cellulomonadaceae	Cellulomonas	AACAGGATTAGATACCCTGGTAGTCCATGCCGTAAACGTTGGGCACTAGGTGTGGGGCTCATTCCACGAGTTCCGTGCCGCAGCAAACGCATTAAGTGCCCCGCCTGGGGAGTACGGCCGCAAGGCTAAAACTCAAAGAAATTGACGGGGGCCCGCACAAGCGGCGGAGCATGCGGATTAATTCGATGCAACGCGAAGAACCTTACCAAGGCTTGACATACACCGGAAACTTCCAGAGATGGTTGCCCCGCAAGGTCGGTGTACAGGTGGTGCATGGTTGTCGTCAGCTCGTGTCGTGAGATGTTGGGTTAAGTCCCGCAACGAGCGCAACCCTCGTCCCATGTTGCCAG
Root491	19	Root491	CAS9	Root	Proteobacteria	Rhizobiaceae	Rhizobium	AACAGGATTAGATACCCTGGTAGTCCACGCCGTAAACGATGAATGTTAGCCGTCGGGCAGTATACTGTTCGGTGGCGCAGCTAACGCATTAAACATTCCGCCTGGGGAGTACGGTCGCAAGATTAAAACTCAAAGGAATTGACGGGGGCCCGCACAAGCGGTGGAGCATGTGGTTTAATTCGAAGCAACGCGCAGAACCTTACCAGCTCTTGACATTCGGGGTTTGGGCAGTGGAGACATTGTCCTTCAGTTAGGCTGGCCCCAGAACAGGTGCTGCATGGCTGTCGTCAGCTCGTGTCGTGAGATGTTGGGTTAAGTCCCGCAACGAGCGCAACCCTCGCCCTTAGTTGCCAGCATTTAGTTGGGCACTCTAAGGGGACTGCCGGTGATAAGCCGAGA…
Soil531	26	Root147	CAS9	Soil	Firmicutes	Bacillaceae	Bacillus	AACAGGATTAGATACCCTGGTAGTCCACGCCGTAAACGATGAGTGCTAAGTGTTAGAGGGTTTCCGCCCTTTAGTGCTGCAGCTAACGCATTAAGCACTCCGCCTGGGGAGTACGGTCGCAAGACTGAAACTCAAAGGAATTGACGGGGGCCCGCACAAGCGGTGGAGCATGTGGTTTAATTCGAAGCAACGCGAAGAACCTTACCAGGTCTTGACATCCTCTGACAACTCTAGAGATAGAGCGTTCCCCTTCGGGGGACAGAGTGACAGGTGGTGCATGGTTGTCGTCAGCTCGTGTCGTGAGATGTTGGGTTAAGTCCCGCAACGAGCGCAACCCTTGATCTTAGTTGCCAGCATTTAGTTGGGCACTCTAAGGTGACTGCCGGTGACAAACCGGAG…
Soil535	32	Root535	CAS9	Soil	Actinobacteria	Microbacteriaceae	Agromyces	AACAGGATTAGATACCCTGGTAGTCCACGCCGTAAACGTTGGGCGCTAGATGTGGGGACCTTTCCACGGTTTCCGTGTCGTAGCTAACGCATTAAGCGCCCCGCCTGGGGAGTACGGCCGCAAGGCTAAAACTCAAAGGAATTGACGGGGGCCCGCACAAGCGGCGGAGCATGCGGATTAATTCGATGCAACGCGAAGAACCTTACCAAGGCTTGACATAACCGGGAACGCCCTAGAAATAGGGAACTCTTTGGACACTCGGTTACAGGTGGTGCATGGTTGTCGTCAGCTCGTGTCGTGAGATGTTGGGTTAAGTCCCGCAACGAGCGCAACCCTCGTCGTATGTTGCCAGCACGTGATGGTGGGAACTCATATGAGACTGCCGGGGTCAACTCGGAG…
Soil538	49	Root538	CAS9	Soil	Actinobacteria	Mycobacteriaceae	Mycobacterium	AACAGGATTAGATACCCTGGTAGTCCACGCCGTAAACGGTGGGTACTAGGTGTGGGTTTCCTTCCTTGGGATCCGTGCCGTAGCTAACGCATTAAGTACCCCGCCTGGGGAGTACGGCCGCAAGGCTAAAACTCAAAGGAATTGACGGGGGCCCGCACAAGCGGCGGAGCATGTGGATTAATTCGATGCAACGCGAAGAACCTTACCTGGGTTTGACATGCACAGGACGCCGGCAGAGATGTCGGTTCCCTTGTGGCCTGTGTGCAGGTGGTGCATGGCTGTCGTCAGCTCGTGTCGTGAGATGTTGGGTTAAGTCCCGCAACGAGCGCAACCCTTGTCTCATGTTGCCAGCACGTTATGGTGGGGACTCGTGAGAGACTGCCGGGGTCAACTCGGAGG…
Root553	29	Root280D1	CAS9	Root	Actinobacteria	Microbacteriaceae	Microbacterium	AACAGGCTTAGATACCCTGGTAGTCCACCCCGTAAACGTTGGGAACTAGTTGTGGGGTCCATTCCACGGATTCCGTGACGCAGCTAACGCATTAAGTTCCCCGCCTGGGGAGTACGGCCGCAAGGCTAAAACTCAAAGGAATTGACGGGGACCCGCACAAGCGGCGGAGCATGCGGATTAATTCGATGCAACGCGAAGAACCTTACCAAGGCTTGACATATACGAGAACGGGCCAGAAATGGTCAACTCTTTGGACACTCGTAAACAGGTGGTGCATGGTTGTCGTCAGCTCGTGTCGTGAGATGTTGGGTTAAGTCCCGCAACGAGCGCAACCCTCGTTCTATGTTGCCAGCACGTAATGGTGGGAACTCATGGGATACTGCCGGGGTCAACTCGGAG…
Root554	20	Root554	CAS9	Root	Proteobacteria	Phyllobacteriaceae	Mesorhizobium	AACAGGATTAGATACCCTGGTAGTCCACGCCGTAAACGATGGAAGCTAGCCGTTGGCAAGTTTACTTGTCGGTGGCGCAGCTAACGCATTAAGCTTCCCGCCTGGGGAGTACGGTCGCAAGATTAAAACTCAAAGGAATTGACGGGGGCCCGCACAAGCGGTGGAGCATGTGGTTTAATTCGAAGCAACGCGCAGAACCTTACCAGCCCTTGACATCCCGGTCGCGGTTTCCAGAGATGGATTCCTTCAGTTCGGCTGGACCGGTGACAGGTGCTGCATGGCTGTCGTCAGCTCGTGTCGTGAGATGTTGGGTTAAGTCCCGCAACGAGCGCAACCCTCGCCCTTAGTTGCCATCATTCAGTTGGGCACTCTAAGGGGACTGCCGGTGATAAGCCGAGA…
Root558	15	Root278	CAS9	Root	Proteobacteria	Rhizobiaceae	Ensifer	AACAGGATTAGATACCCTGGTAGTCCACGCCGTAAACGATGAATGTTAGCCGTCGGGCAGTTTACTGTTCGGTGGCGCAGCTAACGCATTAAACATTCCGCCTGGGGAGTACGGTCGCAAGATTAAAACTCAAAGGAATTGACGGGGGCCCGCACAAGCGGTGGAGCATGTGGTTTAATTCGAAGCAACGCGCAGAACCTTACCAGCCCTTGACATCCCGATCGCGGATTACGGAGACGTTTTCCTTCAGTTCGGCTGGATCGGAGACAGGTGCTGCATGGCTGTCGTCAGCTCGTGTCGTGAGATGTTGGGTTAAGTCCCGCAACGAGCGCAACCCTCGCCCTTAGTTGCCAGCATTTAGTTGGGCACTCTAAGGGGACTGCCGGTGATAAGCCGAGA…
Root559	33	Root559	CAS9	Root	Proteobacteria	Xanthomonadaceae	Lysobacter	AACAGGATTAGATACCCTGGTAGTCCACGCCCTAAACGATGCGAACTGGATGTTGGGAGCAACTTGGCTCTCAGTATCGAAGCTAACGCGTTAAGTTCGCCGCCTGGGAAGTACGGTCGCAAGACTGAAACTCAAAGGAATTGACGGGGGCCCGCACAAGCGGTGGAGTATGTGGTTTAATTCGATGCAACGCGAAGAACCTTACCTGGCCTTGACATCCACGGAACTTTCCAGAGATGGATTGGTGCCTTCGGGAACCGTGAGACAGGTGCTGCATGGCTGTCGTCAGCTCGTGTCGTGAGATGTTGGGTTAAGTCCCGCAACGAGCGCAACCCTTGTCCTTAGTTGCCAGCACGTAATGGTGGGAACTCTAAGGAGACCGCCGGTGACAAACCGGAG…
Root561	44	Root179	CAS9	Root	Proteobacteria	Xanthomonadaceae	Rhodanobacter	AACAGGATTAGATACCCTGGTAGTCCACGCCCTAAACGATGCGAACTGGATGTTGGTCTCAACTCGGAGATCAGTGTCGAAGCTAACGCGTTAAGTTCGCCGCCTGGGGAGTACGGTCGCAAGACTGAAACTCAAAGGAATTGACGGGGGCCCGCACAAGCGGTGGAGTATGTGGTTTAATTCGATGCAACGCGAAGAACCTTACCTGGCCTTGACATGTCCGGAATCCTTGAGAGATCGAGGAGTGCCTTCGGGAATCGGAACACAGGTGCTGCATGGCTGTCGTCAGCTCGTGTCGTGAGATGTTGGGTTAAGTCCCGCAACGAGCGCAACCCTTGTCCTTAGTTGCCAGCGAGTAATGTCGGGAACTCTAAGGAGACTGCCGGTGACAAACCGGAG…
Root562	50	Root562	CAS9	Root	Proteobacteria	Pseudomonadaceae	Pseudomonas	AACAGGATTAGATACCCTGGTAGTCCACGCCGTAAACGATGTCAACTAGCCGTTGGGAGCCTTGAGCTCTTAGTGGCGCAGCTAACGCATTAAGTTGACCGCCTGGGGAGTACGGCCGCAAGGTTAAAACTCAAATGAATTGACGGGGGCCCGCACAAGCGGTGGAGCATGTGGTTTAATTCGAAGCAACGCGAAGAACCTTACCAGGCCTTGACATCCAATGAACTTTCCAGAGATGGATTGGTGCCTTCGGGAACATTGAGACAGGTGCTGCATGGCTGTCGTCAGCTCGTGTCGTGAGATGTTGGGTTAAGTCCCGTAACGAGCGCAACCCTTGTCCTTAGTTACCAGCACGTTATGGTGGGCACTCTAAGGAGACTGCCGGTGACAAACCGGAGG…
Root563	24	Root101	CAS9	Root	Actinobacteria	Intrasporangiaceae	Phycicoccus	AACAGGATTAGATACCCTGGTAGTCCATGCCGTAAACGTTGGGAACTAGGTGTGGGTCTCATTCCACGAGATCCGTGCCGCAGCTAACGCATTAAGTTCCCCGCCTGGGGAGTACGGCCGCAAGGCTAAAACTCAAAGGAATTGACGGGGGCCCGCACAAGCGGCGGAGCATGCGGATTAATTCGATGCAACGCGAAGAACCTTACCAAGGCTTGACATATGCGAGAACGCGGCAGAGATGTCGTTCTCTTTGGACACTCGTATACAGGTGGTGCATGGTTGTCGTCAGCTCGTGTCGTGAGATGTTGGGTTAAGTCCCGCAACGAGCGCAACCCTCGTTCTATGTTGCCAGCACGTGATGGTGGGGACTCATAGGAGACTGCCGGGGTCAACTCGGAG…
Root564	97	Root564	CAS9	Root	Proteobacteria	Rhizobiaceae	Rhizobium	AACAGGATTAGATACCCTGGTAGTCCACGCCGTAAACGATGAATGTTAGCCGTCGGGCAGTATACTGTTCGGTGGCGCAGCTAACGCATTAAACATTCCGCCTGGGGAGTACGGTCGCAAGATTAAAACTCAAAGGAATTGACGGGGGCCCGCACAAGCGGTGGAGCATGTGGTTTAATTCGAAGCAACGCGCAGAACCTTACCAGCTCTTGACATTCGGGGTATGGTCATTGGAGACGATGACCTTCAGTTCGGCTGGCCCTAGAACAGGTGCTGCATGGCTGTCGTCAGCTCGTGTCGTGAGATGTTGGGTTAAGTCCCGCAACGAGCGCAACCCTCGCCCTTAGTTGCCAGC
Root565	87	Root565	CAS9	Root	Proteobacteria	Alcaligenaceae	Achromobacter	AACAGGATTAGATACCCTGGTAGTCCACGCCCTAAACGATGTCAACTAGCTGTTGGGGCCTTCGGGCCTTGGTAGCGCAGCTAACGCGTGAAGTTGACCGCCTGGGGAGTACGGTCGCAAGATTAAAACTCAAAGGAATTGACGGGGACCCGCACAAGCGGTGGATGATGTGGATTAATTCGATGCAACGCGAAAAACCTTACCTACCCTTGACATGTCTGGAATGCCGAAGAGATTTGGTAGTGCTCGCAAGAGAACCGGAACACAGGTGCTGCATGGCTGTCGTCAGCTCGTGTCGTGAGATGTTGGGTTAAGTCCCGCAACGAGCGCAACCCTTGTCATTAGTTGCTACGAAAGGGCACTCTAATGAGACTGCCGGTGACAAACCGGAGGAAGGTG…
Root568	70	Root217	CAS9	Root	Proteobacteria	Comamonadaceae	Acidovorax	AACAGGATTAGATACCCTGGTAGTCCACGCCCTAAACGATGTCAACTGGTTGTTGGGTCTTCACTGACTCAGTAACGAAGCTAACGCGTGAAGTTGACCGCCTGGGGAGTACGGCCGCAAGGTTGAAACTCAAAGGAATTGACGGGGACCCGCACAAGCGGTGGATGATGTGGTTTAATTCGATGCAACGCGAAAAACCTTACCCACCTTTGACATGTACGGAATCCTTTAGAGATAGAGGAGTGCTCGAAAGAGAACCGTAACACAGGTGCTGCATGGCTGTCGTCAGCTCGTGTCGTGAGATGTTGGGTTAAGTCCCGCAACGAGCGCAACCCTTGTCATTAGTTGCTACATTCAGTTGGGCACTCTAATGAGACTGCCGGTGACAAACCGGAGGAA…
Root569	51	Root569	CAS9	Root	Proteobacteria	Pseudomonadaceae	Pseudomonas	AACAGGATTAGATACCCTGGTAGTCCACGCCGTAAACGATGTCAACTAGCCGTTGGGAGCCTTGAGCTCTTAGTGGCGCAGCTAACGCATTAAGTTGACCGCCTGGGGAGTACGGCCGCAAGGTTAAAACTCAAATGAATTGACGGGGGCCCGCACAAGCGGTGGAGCATGTGGTTTAATTCGAAGCAACGCGAAGAACCTTACCAGGCCTTGACATCCAATGAACTTTCTAGAGATAGATTGGTGCCTTCGGGAACATTGAGACAGGTGCTGCATGGCTGTCGTCAGCTCGTGTCGTGAGATGTTGGGTTAAGTCCCGTAACGAGCGCAACCCTTGTCCTTAGTTACCAGCACGTAATGGTGGGCACTCTAAGGAGACTGCCGGTGACAAACCGGAGG…
Root604	34	Root604	CAS9	Root	Proteobacteria	Xanthomonadaceae	Lysobacter	AACAGGATTAGATACCCTGGTAGTCCACGCCCTAAACGATGCGAACTGGATGTTGGGAGCAACTTGGCTCTCAGTATCGAAGCTAACGCGTTAAGTTCGCCGCCTGGGAAGTACGGTCGCAAGACTGAAACTCAAAGGAATTGACGGGGGCCCGCACAAGCGGTGGAGTATGTGGTTTAATTCGATGCAACGCGCAGAACCTTACCTGGCCTTGACATCCACGGAACTTTCCAGAGATGGATTGGTGCCTTCGGGAACCGTGAGACAGGTGCTGCATGGCTGTCGTCAGCTCGTGTCGTGAGATGTTGGGTTAAGTCCCGCAACGAGCGCAACCCTTGTCCTTAGTTGCCAGCACGTAATGGTGGGAACTCTAAGGAGACCGCCGGTGACAAACCGGAG…
Root614	103	Root614	CAS9	Root	Actinobacteria	Nocardioidaceae	Nocardioides	AACAGGATTAGATACCCTGGTAGTCCACACCGTAAACGTTGGGCGCTAGGTGTGGGACCTATTCCATGGGTTCCGTGCCGTAGCTAACGCATTAAGCGCCCCGCCTGGGGAGTACGGCCGCAAGGCTAAAACTCAAAGGAATTGACGGGGGCCCGCACAAGCGGCGGAGCATGCGGATTAATTCGATGCAACGCGAAGAACCTTACCTGGGTTTGACATACACCGGAAGCCCCCAGAGATGGGGGTCTCTTTGATACTGGTGTACAGGTGGTGCATGGCTGTCGTCAGCTCGTGTCGTGAGATGTTGGGTTAAGTCCCGCAACGAGCGCAACCCTCGTTCTATGTTGCCAGCA
Root627	30	Root480	CAS9	Root	Proteobacteria	Xanthomonadaceae	Rhodanobacter	AACAGGATTAGATACCCTGGTAGTCCACGCCCTAAACGATGCGAACTGGATGTTGGTCTCAACTCGGAGATCAGTGTCGAAGCTAACGCGTTAAGTTCGCCGCCTGGGGAGTACGGTCGCAAGACTGAAACTCAAAGGAATTGACGGGGGCCCGCACAAGCGGTGGAGTATGTGGTTTAATTCGATGCAACGCGAAGAACCTTACCTGGCCTTGACATGTCCGGAATCCAGCAGAGATGCAGGAGTGCCTTCGGGAATCGGAACACAGGTGCTGCATGGCTGTCGTCAGCTCGTGTCGTGAGATGTTGGGTTAAGTCCCGCAACGAGCGCAACCCTTGTCCTTAGTTGCCAGCACGTAATGGTGGGAACTCTAAGGAGACTGCCGGTGACAAACCGGAG…
Root630	35	Root630	CAS9	Root	Proteobacteria	Xanthomonadaceae	Pseudoxanthomonas	AACAGGATTAGATACCCTGGTAGTCCACGCCCTAAACGATGCGAACTGGATGTTGGGTGCAACTTGGCACCCAGTATCGAAGCTAACGCGTTAAGTTCGCCGCCTGGGGAGTACGGTCGCAAGACTGAAACTCAAAGGAATTGACGGGGGCCCGCACAAGCGGTGGAGTATGTGGTTTAATTCGATGCAACGCGAAGAACCTTACCTGGTCTTGACATCCACGGAACTTTCCAGAGATGGATTGGTGCCTTCGGGAACCGTGAGACAGGTGCTGCATGGCTGTCGTCAGCTCGTGTCGTGAGATGTTGGGTTAAGTCCCGCAACGAGCGCAACCCTTGTCCTTAGTTGCCAGCACGTAATGGTGGGAACTCTAAGGAGACCGCCGGTGACAAACCGGAG…
Root651	19	Root491	CAS9	Root	Proteobacteria	Rhizobiaceae	Rhizobium	AACAGGATTAGATACCCTGGTAGTCCACGCCGTAAACGATGAATGTTAGCCGTCGGGCAGTATACTGTTCGGTGGCGCAGCTAACGCATTAAACATTCCGCCTGGGGAGTACGGTCGCAAGATTAAAACTCAAAGGAATTGACGGGGGCCCGCACAAGCGGTGGAGCATGTGGTTTAATTCGAAGCAACGCGCAGAACCTTACCAGCTCTTGACATTCGGGGTTTGGGCAGTGGAGACATTGTCCTTCAGTTAGGCTGGCCCCAGAACAGGTGCTGCATGGCTGTCGTCAGCTCGTGTCGTGAGATGTTGGGTTAAGTCCCGCAACGAGCGCAACCCTCGCCCTTAGTTGCCAGCATTTAGTTGGGCACTCTAAGGGGACTGCCGGTGATAAGCCGAGA…
Root656	94	Root656	CAS9	Root	Proteobacteria	Caulobacteraceae	Caulobacter	AACAGGATTAGATACCCTGGTAGTCCACGCTGTAAACGATGAGTGCTAGTTGTCGGCAGGCATGCCTGTCGGTGACGCAGCTAACGCATTAAGCACTCCGCCTGGGGAGTACGGTCGCAAGATTAAAACTCAAAGGAATTGACGGGGGCCCGCACAAGCGGTGGAGCATGTGGTTTAATTCGAAGCAACGCGCAGAACCTTACCACCTTTTGACATGCCCGGACCGCCGCAGAGATGCGGCTTTCCCTTCGGGGACTGGGACACAGGTGCTGCATGGCTGTCGTCAGCTCGTGTCGTGAGATGTTGGGTTAAGTCCCGCAACGAGCGCAACCCTCGCTATTAGTTGCCATCAGGTTTGGCTG
Root667	33	Root559	CAS9	Root	Proteobacteria	Xanthomonadaceae	Lysobacter	AACAGGATTAGATACCCTGGTAGTCCACGCCCTAAACGATGCGAACTGGATGTTGGGAGCAACTTGGCTCTCAGTATCGAAGCTAACGCGTTAAGTTCGCCGCCTGGGAAGTACGGTCGCAAGACTGAAACTCAAAGGAATTGACGGGGGCCCGCACAAGCGGTGGAGTATGTGGTTTAATTCGATGCAACGCGAAGAACCTTACCTGGCCTTGACATCCACGGAACTTTCCAGAGATGGATTGGTGCCTTCGGGAACCGTGAGACAGGTGCTGCATGGCTGTCGTCAGCTCGTGTCGTGAGATGTTGGGTTAAGTCCCGCAACGAGCGCAACCCTTGTCCTTAGTTGCCAGCACGTAATGGTGGGAACTCTAAGGAGACCGCCGGTGACAAACCGGAG…
Root670	21	Root670	CAS9	Root	Proteobacteria	Methylobacteriaceae	Bosea	AACAGGATTAGATACCCTGGTAGTCCACGCCGTAAACGATGAATGCCAGCCGTTGGGGAGCTTGCTCTTCAGTGGCGCAGCTAACGCTTTAAGCATTCCGCCTGGGGAGTACGGTCGCAAGATTAAAACTCAAAGGAATTGACGGGGGCCCGCACAAGCGGTGGAGCATGTGGTTTAATTCGAAGCAACGCGCAGAACCTTACCAGCTTTTGACATGTCCGGTTTGATCGGCAGAGATGCCTTTCTTCAGTTCGGCTGGCCGGAACACAGGTGCTGCATGGCTGTCGTCAGCTCGTGTCGTGAGATGTTGGGTTAAGTCCCGCAACGAGCGCAACCCTCGCCCCTAGTTGCCATCATTAAGTTGGGAACTCTAGGGGGACTGCCGGTGATAAGCCGCGA…
Root682	103	Root614	CAS9	Root	Actinobacteria	Nocardioidaceae	Nocardioides	AACAGGATTAGATACCCTGGTAGTCCACACCGTAAACGTTGGGCGCTAGGTGTGGGACCTATTCCATGGGTTCCGTGCCGTAGCTAACGCATTAAGCGCCCCGCCTGGGGAGTACGGCCGCAAGGCTAAAACTCAAAGGAATTGACGGGGGCCCGCACAAGCGGCGGAGCATGCGGATTAATTCGATGCAACGCGAAGAACCTTACCTGGGTTTGACATACACCGGAAGCCCCCAGAGATGGGGGTCTCTTTGATACTGGTGTACAGGTGGTGCATGGCTGTCGTCAGCTCGTGTCGTGAGATGTTGGGTTAAGTCCCGCAACGAGCGCAACCCTCGTTCTATGTTGCCAGCA
Root685	61	Root685	CAS9	Root	Proteobacteria	Hyphomicrobiaceae	Devosia	AACAGGATTAGATACCCTGGTAGTCCACGCCGTAAACTATGAGAGCTAGCCGTTGGATGGTTTACCATTCAGTGGCGCAGCTAACGCATTAAGCTCTCCGCCTGGGGAGTACGGTCGCAAGATTAAAACTCAAAGGAATTGACGGGGGCCCGCACAAGCGGTGGAGCATGTGGTTTAATTCGAAGCAACGCGAAGAACCTTACCAGCCCTTGACATGGCAGGACGATTTCCAGAGATGGATCTCTTCACTTCGGTGACCTGCACACAGGTGCTGCATGGCTGTCGTCAGCTCGTGTCGTGAGATGTTGGGTTAAGTCCCGCAACGAGCGCAACCCTCGTCCTTAGTTGCCATCATTTAGTTGGGCACTCTAAGGAGACTGCCGGTGATAAGCCGGAGGA…
Root690	36	Root690	CAS9	Root	Proteobacteria	Xanthomonadaceae	Lysobacter	AACAGGATTAGATACCCTGGTAGTCCACGCCCTAAACGATGCGAACTGGATGTTGGGAGCAACTTGGCTCTCAGTATCGAAGCTAACGCGTTAAGTTCGCCGCCTGGGAAGTACGGTCGCAAGACTGAAACTCAAAGGAATTGACGGGGGCCCGCACAAGCGGTGGAGTATGTGGTTTAATTCGATGCAACGCGAAGAACCTTACCTGGCCTTGACATCCACGGAACTTTCTAGAGATAGATTGGTGCCTTCGGGAACCGTGAGACAGGTGCTGCATGGCTGTCGTCAGCTCGTGTCGTGAGATGTTGGGTTAAGTCCCGCAACGAGCGCAACCCTTGTCCTTAGTTGCCAGCACGTAATGGTGGGAACTCTAAGGAGACCGCCGGTGACAAACCGGAG…
Root695	7	Root102	CAS9	Root	Proteobacteria	Phyllobacteriaceae	Mesorhizobium	AACAGGATTAGATACCCTGGTAGTCCACGCCGTAAACTATGAGAGCTAGCCGTCGGCAAGTTTACTTGTCGGTGGCGCAGCTAACGCATTAAGCTCTCCGCCTGGGGAGTACGGTCGCAAGATTAAAACTCAAAGGAATTGACGGGGGCCCGCACAAGCGGTGGAGCATGTGGTTTAATTCGAAGCAACGCGCAGAACCTTACCAGCCCTTGACATCCCGGTCGCGGTTTCCAGAGATGGATTCCTTCAGTTCGGCTGGACCGGTGACAGGTGCTGCATGGCTGTCGTCAGCTCGTGTCGTGAGATGTTGGGTTAAGTCCCGCAACGAGCGCAACCCTCGCCCTTAGTTGCCAGCATTAAGTTGGGCACTCTAAGGGGACTGCCGGTGATAAGCCGAGA…
Root700	79	Root700	CAS9	Root	Proteobacteria	Caulobacteraceae	Phenylobacterium	AACAGGATTAGATACCCTGGTAGTCCACGCCGTAAACGATGAGTGCTAGTTGTCGGCATGCATGCATGTCGGTGACGCAGCTAACGCATTAAGCACTCCGCCTGGGGAGTACGGTCGCAAGATTAAAACTCAAAGGAATTGACGGGGGCCCGCACAAGCGGTGGAGCATGTGGTTTAATTCGAAGCAACGCGCAGAACCTTACCACCTTTTGACATGCCCGGACCACCAGAGAGATCTGGCTTTCCCTTCGGGGACTGGGACACAGGTGCTGCATGGCTGTCGTCAGCTCGTGTCGTGAGATGTTGGGTTAAGTCCCGCAACGAGCGCAACCCACGCCATTAGTTGCCATCATTAAGTTGGGCACTCTAATGGGACCGCCGGTGGTAAGCCGGAGGAAG…
Root708	75	Root708	CAS9	Root	Proteobacteria	Rhizobiaceae	Rhizobium	AACAGGATTAGATACCCTGGTAGTCCACGCCGTAAACGATGAATGTTAGCCGTCGGGCAGTATACTGTTCGGTGGCGCAGCTAACGCATTAAACATTCCGCCTGGGGAGTACGGTCGCAAGATTAAAACTCAAAGGAATTGACGGGGGCCCGCACAAGCGGTGGAGCATGTGGTTTAATTCGAAGCAACGCGCAGAACCTTACCAGCCCTTGACATGCCCGGACAGCTGCAGAGATGCAGTGTTCCCTTCGGGGACCGGGACACAGGTGCTGCATGGCTGTCGTCAGCTCGTGTCGTGAGATGTTGGGTTAAGTCCCGCAACGAGCGCAACCCTCGCCCTTAGTTGCCAGCATTCAGTTGGGCACTCTAAGGGGACTGCCGGTGATAAGCCGAGAGGAA…
Root710	22	Root710	CAS9	Root	Proteobacteria	Sphingomonadaceae	Sphingomonas	AACAGGATTAGATACCCTGGTAGTCCACGCCGTAAACGATGATAACTAGCTGTCCGGGCACTTGGTGCTTGGGTGGCGCAGCTAACGCATTAAGTTATCCGCCTGGGGAGTACGGCCGCAAGGTTAAAACTCAAAGAAATTGACGGGGGCCTGCACAAGCGGTGGAGCATGTGGTTTAATTCGAAGCAACGCGCAGAACCTTACCAACGTTTGACATCCCTAGTATGGATCGTGGAGACACTTTCCTTCAGTTCGGCTGGCTAGGTGACAGGTGCTGCATGGCTGTCGTCAGCTCGTGTCGTGAGATGTTGGGTTAAGTCCCGCAACGAGCGCAACCCTCGCCTTTAGTTGCCATCATTAAGTTGGGTACTCTAAAGGAACCGCCGGTGATAAGCCGGA…
Root720	11	Root1294	CAS9	Root	Proteobacteria	Sphingomonadaceae	Sphingomonas	AACAGGATTAGATACCCTGGTAGTCCACGCCGTAAACGATGATAACTAGCTGTCCGGGCACTTGGTGCTTGGGTGGCGCAGCTAACGCATTAAGTTATCCGCCTGGGGAGTACGGCCGCAAGGTTAAAACTCAAAGAAATTGACGGGGGCCTGCACAAGCGGTGGAGCATGTGGTTTAATTCGAAGCAACGCGCAGAACCTTACCAACGTTTGACATCCCCAGTATGGATCGTGGAGACACTTTCCTTCAGTTCGGCTGGCTGGGTGACAGGTGCTGCATGGCTGTCGTCAGCTCGTGTCGTGAGATGTTGGGTTAAGTCCCGCAACGAGCGCAACCCTCGCCTTTAGTTGCCATCATTTAGTTGGGCACTCTAAAGGAACCGCCGGTGATAAGCCGGA…
Soil728	53	Root728	CAS9	Soil	Actinobacteria	Intrasporangiaceae	Janibacter	AACAGGATTAGATACCCTGGTAGTCCATGCCGTAAACGTTGGGAACTAGGTGTGGGTCTCATTCCACGAGATCCGTGCCGCAGCTAACGCATTAAGTTCCCCGCCTGGGGAGTACGGCCGCAAGGCTAAAACTCAAAGGAATTGACGGGGGCCCGCACAAGCGGCGGAGCATGCGGATTAATTCGATGCAACGCGAAGAACCTTACCAAGGCTTGACATATACCGGAAACTTCCAGAGATGGTTGCCCCCTTTGGGTCGGTATACAGGTGGTGCATGGTTGTCGTCAGCTCGTGTCGTGAGATGTTGGGTTAAGTCCCGCAACGAGCGCAACCCTCGTTCTATGTTGCCAGCACGTAATGGTGGGGACTCATGGAAGACTGCCGGGGTCAACTCGGAGG…
Soil729	62	Root729	CAS9	Soil	Actinobacteria	Intrasporangiaceae	Knoellia	AACAGGATTAGATACCCTGGTAGTCCATGCCGTAAACGTTGGGAACTAGGTGTGGGTCTCATTCCACGAGGTCCGTGCCGCAGCTAACGCATTAAGTTCCCCGCCTGGGGAGTACGGCCGCAAGGCTAAAACTCAAAGGAATTGACGGGGGCCCGCACAAGCGGCGGAGCATGTGGATTAATTCGATGCAACGCGAAGAACCTTACCAAGGCTTGACATATACCGGAAACATTCAGAGATGGGTGCCCCGCAAGGTCGGTATACAGGTGGTGCATGGTTGTCGTCAGCTCGTGTCGTGAGATGTTGGGTTAAGTCCCGCAACGAGCGCAACCCTCGTTCTATGTTGCCAGCACGTGATGGTGGGGACTCATAGGAGACTGCCGGGGTCAACTCGGAGGA…
Soil736	23	Root736	CAS9	Soil	Actinobacteria	Micrococcaceae	Arthrobacter	AACAGGATTAGATACCCTGGTAGTCCATGCCGTAAACGTTGGGCACTAGGTGTGGGGGACATTCCACGTTTTCCGCGCCGTAGCTAACGCATTAAGTGCCCCGCCTGGGGAGTACGGCCGCAAGGCTAAAACTCAAAGGAATTGACGGGGGCCCGCACAAGCGGCGGAGCATGCGGATTAATTCGATGCAACGCGAAGAACCTTACCAAGGCTTGACATGGACCGGACCGCCGCAGAAATGTGGTTTCCCCTTTGGGGCCGGTTCACAGGTGGTGCATGGTTGTCGTCAGCTCGTGTCGTGAGATGTTGGGTTAAGTCCCGCAACGAGCGCAACCCTCGTTCCATGTTGCCAGCGCGTAATGGCGGGGACTCATGGGAGACTGCCGGGGTCAACTCGGA…
Soil745	37	Root745	CAS9	Soil	Firmicutes	Bacillaceae	Bacillus	AACAGGATTAGATACCCTGGTAGTCCACGCCGTAAACGATGAGTGCTAAGTGTTAGAGGGTTTCCGCCCTTTAGTGCTGCAGCTAACGCATTAAGCACTCCGCCTGGGGAGTACGGCCGCAAGGCTGAAACTCAAAGGAATTGACGGGGGCCCGCACAAGCGGTGGAGCATGTGGTTTAATTCGAAGCAACGCGAAGAACCTTACCAGGTCTTGACATCCTCTGACAACCCTAGAGATAGGGCTTTCCCCTTCGGGGGACAGAGTGACAGGTGGTGCATGGTTGTCGTCAGCTCGTGTCGTGAGATGTTGGGTTAAGTCCCGCAACGAGCGCAACCCTTGATCTTAGTTGCCAGCATTCAGTTGGGCACTCTAAGGTGACTGCCGGTGACAAACCGGAG…
Soil748	38	Root748	CAS9	Soil	Actinobacteria	Intrasporangiaceae	Phycicoccus	AACAGGATTAGATACCCTGGTAGTCCATGCCGTAAACGTTGGGAACTAGGTGTGGGTCTCATTCCACGAGATCCGTGCCGCAGCTAACGCATTAAGTTCCCCGCCTGGGGAGTACGGCCGCAAGGCTAAAACTCAAAGGAATTGACGGGGGCCCGCACAAGCGGCGGAGCATGCGGATTAATTCGATGCAACGCGAAGAACCTTACCAAGGCTTGACATATGCGAGAACGCGGCAGAGATGTCGTTCTCTTTGGACACTCGCATACAGGTGGTGCATGGTTGTCGTCAGCTCGTGTCGTGAGATGTTGGGTTAAGTCCCGCAACGAGCGCAACCCTCGTTCTATGTTGCCAGCACGTGATGGTGGGGACTCATAGGAGACTGCCGGGGTCAACTCGGAG…
Soil750	76	Root750	CAS9	Soil	Firmicutes	Paenibacillaceae	Paenibacillus	AACAGGATTAGATACCCTGGTAGTCCACGCCGTAAACGATGCATACTAGGTGTCGGGGATTCGATTTCTCGGTGCCGAAGTTAACACAGTAAGTATGCCGCCTGGGGAGTACGCTCGCAAGAGTGAAACTCAAAGGAATTGACGGGGACCCGCACAAGCAGTGGAGTATGTGGTTTAATTCGAAGCAACGCGAAGAACCTTACCAGGTCTTGACATCCCGATGTAACGCCTAGAGATAGGTGCCCTCTTCGGAGCATTGGAGACAGGTGGTGCATGGTTGTCGTCAGCTCGTGTCGTGAGATGTTGGGTTAAGTCCCGCAACGAGCGCAACCCTTGATCTTAGTTGCCAGCACTTTGGGTGGGCACTCTAGGATGACTGCCGGTGACAAACCGGAGGAA…
Soil756	63	Root756	CAS9	Soil	Actinobacteria	Intrasporangiaceae	Tetrasphaera	AACAGGATTAGATACCCTGGTAGTCCACGCCGTAAACGTTGGGAACTAGGTGTGGGTCTCATTCCACGAGATCCGTGCCGCAGCTAACGCATTAAGTTCCCCGCCTGGGGAGTACGGCCGCAAGGCTAAAACTCAAAGGAATTGACGGGGGCCCGCACAAGCGGCGGAGCATGTGGATTAATTCGATGCAACGCGAAGAACCTTACCAAGGCTTGACATATACCGGAAACGCTCAGAGATGGGTGCCCCGCAAGGTCGGTATACAGGTGGTGCATGGTTGTCGTCAGCTCGTGTCGTGAGATGTTGGGTTAAGTCCCGCAACGAGCGCAACCCTCGTTCTATGTTGCCAGCGCGTTATGGCGGGGACTCATAGGAGACTGCCGGGGTCAACTCGGAGGA…
Soil761	104	Root761	CAS9	Soil	Actinobacteria	Micrococcaceae	Arthrobacter	AACAGGATTAGATACCCTGGTAGTCCATGCCGTAAACGTTGGGCACTAGGTGTGGGGGACATTCCACGTTTTCCGCGCCGTAGCTAACGCATTAAGTGCCCCGCCTGGGGAGTACGGCCGCAAGGCTAAAACTCAAAGGAATTGACGGGGGCCCGCACAAGCGGCGGAGCATGCGGATTAATTCGATGCAACGCGAAGAACCTTACCAAGGCTTGACATGAACCGGACCGCTGCAGAAATGTGGTTTCCCCTTTGGGGCTGGTTTACAGGTGGTGCATGGTTGTCGTCAGCTCGTGTCGTGAGATGTTGGGTTAAGTCCCGCAACGAGCGCAACCCTCGTTCTATGTTGCCAG
Soil762	112	Root762	CAS9	Soil	Actinobacteria	Micrococcaceae	Arthrobacter	AACAGGATTAGATACCCTGGTAGTCCATGCCGTAAACGTTGGGCACTAGGTGTGGGGGACATTCCACGTTTTCCGCGCCGTAGCTAACGCATTAAGTGCCCCGCCTGGGGAGTACGGCCGCAAGGCTAAAACTCAAAGGAATTGACGGGGGCCCGCACAAGCGGCGGAGCATGCGGATTAATTCGATGCAACGCGAAGAACCTTACCAAGGCTTGACATGAACCGGAAATACCTGGAAACAGGTGCCCCGCTTGCGGTCGGTTTACAGGTGGTGCATGGTTGTCGTCAGCTCGTGTCGTGAGATGTTGGGTTAAGTCCCGCAACGAGCGCAACCCTCGTTCTATGTTGCCA
Soil763	39	Root763	CAS9	Soil	Actinobacteria	Micrococcaceae	Arthrobacter	AACAGGATTAGATACCCTGGTAGTCCATGCCGTAAACGTTGGGCACTAGGTGTGGGGGACATTCCACGTTTTCCGCGCCGTAGCTAACGCATTAAGTGCCCCGCCTGGGGAGTACGGCCGCAAGGCTAAAACTCAAAGGAATTGACGGGGGCCCGCACAAGCGGCGGAGCATGCGGATTAATTCGATGCAACGCGAAGAACCTTACCAAGGCTTGACATGAACCGGTAAGACCTGGAAACAGGTCCCCCACTTGTGGCCGGTTTACAGGTGGTGCATGGTTGTCGTCAGCTCGTGTCGTGAGATGTTGGGTTAAGTCCCGCAACGAGCGCAACCCTCGTTCCATGTTGCCAGCGCGTTATGGCGGGGACTCATGGGAGACTGCCGGGGTCAACTCGGAG…
Soil764	113	Root764	CAS9	Soil	Actinobacteria	Micrococcaceae	Arthrobacter	AACAGGATTAGATACCCTGGTAGTCCATGCCGTAAACGTTGGGCACTAGGTGTGGGGGACATTCCACGTTTTCCGCGCCGTAGCTAACGCATTAAGTGCCCCGCCTGGGGAGTACGGCCGCAAGGCTAAAACTCAAAGGAATTGACGGGGGCCCGCACAAGCGGCGGAGCATGCGGATTAATTCGATGCAACGCGAAGAACCTTACCAAGGCTTGACATGAACCGGTAACGCCTGGAAACAGGTGCCCCGCTTGCGGTCGGTTTACAGGTGGTGCATGGTTGTCGTCAGCTCGTGTCGTGAGATGTTGGGTTAAGTCCCGCAACGAGCGCAACCCTCGTTCTATGTTGCCA
Soil766	80	Root766	CAS9	Soil	Firmicutes	Paenibacillaceae	Paenibacillus	AACAGGATTAGATACCCTGGTAGTCCACGCCGTAAACGATGCATACTAGGTGTCGGGGATTCGATTTCTCGTGCCGAAGTTAACACAGTAAGTATGCCGCCTGGGGAGTACGCTCGCAAGAGTGAAACTCAAAGGAATTGACGGGGACCCGCACAAGCAGTGGAGTATGTGGTTTAATTCGAAGCAACGCGAAGAACCTTACCAGGTCTTGACATCCCGATGTAACGCCTAGAGATAGGCGCCCTCTTCGGAGCATTGGAGACAGGTGGTGCATGGTTGTCGTCAGCTCGTGTCGTGAGATGTTGGGTTAAGTCCCGCAACGAGCGCAACCCTTGATCTTAGTTGCCAGCACTTCGGGTGGGCACTCTAGGATGACTGCCGGTGACAAACCGGAGGAAG…
Soil772	41	Root772	CAS9	Soil	Proteobacteria	Xanthomonadaceae	Rhodanobacter	AACAGGATTAGATACCCTGGTAGTCCACGCCCTAAACGATGCGAACTGGATGTTGGTCTCAACTCGGAGATCAGTGTCGAAGCTAACGCGTTAAGTTCGCCGCCTGGGGAGTACGGTCGCAAGACTGAAACTCAAAGGAATTGACGGGGGCCCGCACAAGCGGTGGAGTATGTGGTTTAATTCGATGCAACGCGAAGAACCTTACCTGGCCTTGACATGTCGCGAATCCTGCAGAGATGCGGGAGTGCCTTCGGGAATGCGAACACAGGTGCTGCATGGCTGTCGTCAGCTCGTGTCGTGAGATGTTGGGTTAAGTCCCGCAACGAGCGCAACCCTTGTCCTTAGTTGCCAGCACGTAATGGTGGGAACTCTAAGGAGACTGCCGGTGACAAACCGGAG…
Soil773	42	Root773	CAS9	Soil	Proteobacteria	Xanthomonadaceae	Rhodanobacter	AACAGGATTAGATACCCTGGTAGTCCACGCCCTAAACGATGCGAACTGGATGTTGGTCTCAACTCGGAGATCAGTGTCGAAGCTAACGCGTTAAGTTCGCCGCCTGGGGAGTACGGTCGCAAGACTGAAACTCAAAGGAATTGACGGGGGCCCGCACAAGCGGTGGAGTATGTGGTTTAATTCGATGCAACGCGAAGAACCTTACCTGGCCTTGACATGTCCGGAATCCTGCAGAGATGCGGGAGTGCCTTCGGGAATCGGAACACAGGTGCTGCATGGCTGTCGTCAGCTCGTGTCGTGAGATGTTGGGTTAAGTCCCGCAACGAGCGCAACCCTTGTCCTTAGTTGCCAGCACGTAAAGGTGGGAACTCTAAGGAGACTGCCGGTGACAAACCGGAG…
Soil774	99	Root122	CAS9	Soil	Actinobacteria	Nocardioidaceae	Nocardioides	AACAGGATTAGATACCCTGGTAGTCCACACCGTAAACGTTGGGCGCTAGGTGTGGGGTCCATTCCACGGATTCCGTGCCGCAGCTAACGCATTAAGCGCCCCGCCTGGGGAGTACGGCCGCAAGGCTAAAACTCAAAGGAATTGACGGGGGCCCGCACAAGCGGCGGAGCATGCGGATTAATTCGATGCAACGCGAAGAACCTTACCTGGGTTTGACATACACCCTGCCGCTCCAGAGATGGGGCTTCTTTTGGGGGTGTACAGGTGGTGCATGGCTGTCGTCAGCTCGTGTCGTGAGATGTTGGGTTAAGTCCCGCAACGAGCGCAACCCTCGTTCTATGTTGCCAGCACGTA
Soil777	100	Root777	CAS9	Soil	Actinobacteria	Nocardioidaceae	Nocardioides	AACAGGATTAGATACCCTGGTAGTCCACACCGTAAACGTTGGGCGCTAGGTGTGGGGTCCATTCCACGGATTCCGTGCCGCAGCTAACGCATTAAGCGCCCCGCCTGGGGAGTACGGCCGCAAGGCTAAAACTCAAAGGAATTGACGGGGGCCCGCACAAGCGGCGGAGCATGCGGATTAATTCGATGCAACGCGAAGAACCTTACCTGGGTTTGACATACACCGGAAAGCCTCAGAGATGAGGCCCCTTTTGTCGGTGTACAGGTGGTGCATGGCTGTCGTCAGCTCGTGTCGTGAGATGTTGGGTTAAGTCCCGCAACGAGCGCAACCCTCGTCCTATGTTGCCAGCACGTC
Soil782	114	Root782	CAS9	Soil	Actinobacteria	Micrococcaceae	Arthrobacter	AACAGGATTAGATACCCTGGTAGTCCATGCCGTAAACGTTGGGCACTAGGTGTGGGGGACATTCCACGTTTTCCGCGCCGTAGCTAACGCATTAAGTGCCCCGCCTGGGGAGTACGGCCGCAAGGCTAAAACTCAAAGGAATTGACGGGGGCCCGCACAAGCGGCGGAGCATGCGGATTAATTCGATGCAACGCGAAGAACCTTACCAAGGCTTGACATGAACCGGAACGGCGCAGAGATGTGTCGGCCACTTGTGGCCGGTTTACAGGTGGTGCATGGTTGTCGTCAGCTCGTGTCGTGAGATGTTGGGTTAAGTCCCGCAACGAGCGCAACCCTCGTTCCATGTTGCCA
Soil787	77	Root787	CAS9	Soil	Firmicutes	Paenibacillaceae	Paenibacillus	AACAGGATTAGATACCCTGGTAGTCCACGCCGTAAACGATGCATACTAGGTGTTGGGGATTCGATTCCTCGGTGCCGAAGTTAACACAGTAAGTATGCCGCCTGGGGAGTACGCTCGCAAGAGTGAAACTCAAAGGAATTGACGGGGACCCGCACAAGCAGTGGAGTATGTGGTTTAATTCGAAGCAACGCGAAGAACCTTACCAGGTCTTGACATCTGGGTGTAAGCACTAGAGATAGTGCCCCTCTTCGGAGCACCCAAGACAGGTGGTGCATGGTTGTCGTCAGCTCGTGTCGTGAGATGTTGGGTTAAGTCCCGCAACGAGCGCAACCCTTGATCTTAGTTGCCAGCACTTRGGGTGGGCACTCTAAGATGACTGCCGGTGACAAACCGGAGGAA…
Soil796	105	Root140	CAS9	Soil	Actinobacteria	Nocardioidaceae	Nocardioides	AACAGGATTAGATACCCTGGTAGTCCACACCGTAAACGTTGGGCGCTAGGTGTGGGACTCATTCCACGAGTTCCGTGCCGCAGCTAACGCATTAAGCGCCCCGCCTGGGGAGTACGGCCGCAAGGCTAAAACTCAAAGGAATTGACGGGGGCCCGCACAAGCGGCGGAGCATGCGGATTAATTCGATGCAACGCGAAGAACCTTACCTGGGTTTGACATATGCCGGAAAGCTCTAGAGATAGAGCCCCTTTTAGTCGGTATACAGGTGGTGCATGGCTGTCGTCAGCTCGTGTCGTGAGATGTTGGGTTAAGTCCCGCAACGAGCGCAACCCTCGTCTTATGTTGCCAGCAC
Soil797	109	Root797	CAS9	Soil	Actinobacteria	Nocardioidaceae	Nocardioides	AACAGGATTAGATACCCTGGTAGTCCACACCGTAAACGTTGGGCGCTAGGTGTGGGACTCATTCCACGAGTTCCGTGCCGCAGCTAACGCATTAAGCGCCCCGCCTGGGGAGTACGGCCGCAAGGCTAAAACTCAAAGGAATTGACGGGGGCCCGCACAAGCGGCGGAGCATGCGGATTAATTCGATGCAACGCGAAGAACCTTACCTGGGTTTGACATATGCCGGAAAGCTCTAGAGATAGAGTCCCTTTTAGTCGGTATACAGGTGGTGCATGGCTGTCGTCAGCTCGTGTCGTGAGATGTTGGGTTAAGTCCCGCAACGAGCGCAACCCTCGTCTTATGTTGCCAGCAC
Soil805	100	Root777	CAS9	Soil	Actinobacteria	Nocardioidaceae	Nocardioides	AACAGGATTAGATACCCTGGTAGTCCACACCGTAAACGTTGGGCGCTAGGTGTGGGGTCCATTCCACGGATTCCGTGCCGCAGCTAACGCATTAAGCGCCCCGCCTGGGGAGTACGGCCGCAAGGCTAAAACTCAAAGGAATTGACGGGGGCCCGCACAAGCGGCGGAGCATGCGGATTAATTCGATGCAACGCGAAGAACCTTACCTGGGTTTGACATACACCGGAAAGCCTCAGAGATGAGGCCCCTTTTGTCGGTGTACAGGTGGTGCATGGCTGTCGTCAGCTCGTGTCGTGAGATGTTGGGTTAAGTCCCGCAACGAGCGCAACCCTCGTCCTATGTTGCCAGCACGTC
Soil809	64	Root809	CAS9	Soil	Actinobacteria	Microbacteriaceae	Yonghaparkia	AACAGGATTAGATACCCTGGTAGTCCACGCCGTAAACGTTGGGAACTAGATGTAGGGACCATTCCACGGTTTCTGTGTCGCAGCTAACGCATTAAGTTCCCCGCCTGGGGAGTACGGTCGCAAGACTAAAACTCAAAGGAATTGACGGGGGCCCGCACAAGCGGCGGAGCATGCGGATTAATTCGATGCAACGCGAAGAACCTTACCAAGGCTTGACATATAGAGGAAACGTGCAGAAATGTACGCCCCGCAAGGTCTCTATACAGGTGGTGCATGGTTGTCGTCAGCTCGTGTCGTGAGATGTTGGGTTAAGTCCCGCAACGAGCGCAACCCTCGTCCTATGTTGCCAGCACGTTATGGTGGGAACTCATGGGAGACTGCCGGGGTCAACTCGGAGGA…
Soil810	65	Root181	CAS9	Soil	Actinobacteria	Intrasporangiaceae	Terrabacter	AACAGGATTAGATACCCTGGTAGTCCATGCCGTAAACGTTGGGAACTAGGTGTGGGTCTCATTCCACGAGATCCGTGCCGCAGCTAACGCATTAAGTTCCCCGCCTGGGGAGTACGGCCGCAAGGCTAAAACTCAAAGGAATTGACGGGGGCCCGCACAAGCGGCGGAGCATGCGGATTAATTCGATGCAACGCGAAGAACCTTACCAAGGCTTGACATACACCGGAATCACTCAGAGATGGGTGCGTCTTCGGACTGGTGTACAGGTGGTGCATGGTTGTCGTCAGCTCGTGTCGTGAGATGTTGGGTTAAGTCCCGCAACGAGCGCAACCCTCGTTCTATGTTGCCA
Soil811	65	Root181	CAS9	Soil	Actinobacteria	Intrasporangiaceae	Terrabacter	AACAGGATTAGATACCCTGGTAGTCCATGCCGTAAACGTTGGGAACTAGGTGTGGGTCTCATTCCACGAGATCCGTGCCGCAGCTAACGCATTAAGTTCCCCGCCTGGGGAGTACGGCCGCAAGGCTAAAACTCAAAGGAATTGACGGGGGCCCGCACAAGCGGCGGAGCATGCGGATTAATTCGATGCAACGCGAAGAACCTTACCAAGGCTTGACATACACCGGAATCACTCAGAGATGGGTGCGTCTTCGGACTGGTGTACAGGTGGTGCATGGTTGTCGTCAGCTCGTGTCGTGAGATGTTGGGTTAAGTCCCGCAACGAGCGCAACCCTCGTTCTATGTTGCCAGCACGTCATGGTGGGGACTCATAGGAGACTGCCGGGGTCAACTCGGAGGA…
Root916	34	Root604	CAS9	Root	Proteobacteria	Xanthomonadaceae	Lysobacter	AACAGGATTAGATACCCTGGTAGTCCACGCCCTAAACGATGCGAACTGGATGTTGGGAGCAACTTGGCTCTCAGTATCGAAGCTAACGCGTTAAGTTCGCCGCCTGGGAAGTACGGTCGCAAGACTGAAACTCAAAGGAATTGACGGGGGCCCGCACAAGCGGTGGAGTATGTGGTTTAATTCGATGCAACGCGCAGAACCTTACCTGGCCTTGACATCCACGGAACTTTCCAGAGATGGATTGGTGCCTTCGGGAACCGTGAGACAGGTGCTGCATGGCTGTCGTCAGCTCGTGTCGTGAGATGTTGGGTTAAGTCCCGCAACGAGCGCAACCCTTGTCCTTAGTTGCCAGCACGTAATGGTGGGAACTCTAAGGAGACCGCCGGTGACAAACCGGAG…
Root918	101	Root22	CAS9	Root	Actinobacteria	Promicromonosporaceae	Oerskovia	AACAGGATTAGATACCCTGGTAGTCCATGCCGTAAACGTTGGGCACTAGGTGTGGGGCTCATTCCACGAGTTCCGTGCCGCAGCAAACGCATTAAGTGCCCCGCCTGGGGAGTACGGCCGCAAGGCTAAAACTCAAAGGAATTGACGGGGGCCCGCACAAGCGGCGGAGCATGCGGATTAATTCGATGCAACGCGAAGAACCTTACCAAGGCTTGACATACACCGGAAACTTCCAGAGATGGTTGCCCCGCAAGGTCGGTGTACAGGTGGTGCATGGTTGTCGTCAGCTCGTGTCGTGAGATGTTGGGTTAAGTCCCGCAACGAGCGCAACCCTCGTCTTATGTTGCCAG
Root920	66	Root920	CAS9	Root	Firmicutes	Bacillaceae	Bacillus	AACAGGATTAGATACCCTGGTAGTCCACGCCGTAAACGATGAGTGCTAAGTGTTAGGGGGTTTCCGCCCCTTAGTGCTGCAGCTAACGCATTAAGCACTCCGCCTGGGGAGTACGGTCGCAAGACTGAAACTCAAAGGAATTGACGGGGGCCCGCACAAGCGGTGGAGCATGTGGTTTAATTCGAAGCAACGCGAAGAACCTTACCAGGTCTTGACATCCTCTGACAACCCTAGAGATAGGGCTTTCCCTTCGGGGACAGAGTGACAGGTGGTGCATGGTTGTCGTCAGCTCGTGTCGTGAGATGTTGGGTTAAGTCCCGCAACGAGCGCAACCCTTGATCTTAGTTGCCAGCATTCAGTTGGGCACTCTAAGGTGACTGCCGGTGACAAACCGGAGGA…
Root930	115	Root137	CAS9	Root	Actinobacteria	Cellulomonadaceae	Cellulomonas	AACAGGATTAGATACCCTGGTAGTCCATGCCGTAAACGTTGGGCACTAGGTGTGGGGCTCATTCCACGAGTTCCGTGCCGCAGCAAACGCATTAAGTGCCCCGCCTGGGGAGTACGGCCGCAAGGCTAAAACTCAAAGAAATTGACGGGGGCCCGCACAAGCGGCGGAGCATGCGGATTAATTCGATGCAACGCGAAGAACCTTACCAAGGCTTGACATACACCGGAAACTTCCAGAGATGGTTGCCCCGCAAGGTCGGTGTACAGGTGGTGCATGGTTGTCGTCAGCTCGTGTCGTGAGATGTTGGGTTAAGTCCCGCAACGAGCGCAACCCTCGTCCCATGTTGCCAG
Root935	92	Root935	CAS9	Root	Bacteroidetes	Flavobacteriaceae	Flavobacterium	AACAGGATTAGATACCCTGGTAGTCCACGCCGTAAACGATGGATACTAGCTGTTGGGAGCAATTTCAGTGGCTAAGCGAAAGTGATAAGTATCCCACCTGGGGAGTACGTTCGCAAGAATGAAACTCAAAGGAATTGACGGGGGCCCGCACAAGCGGTGGAGCATGTGGTTTAATTCGATGATACGCGAGGAACCTTACCAAGGCTTAAATGTAGATTGACCGTTTTGGAAACAGAACTTTCGCAAGACAATTTACAAGGTGCTGCATGGTTGTCGTCAGCTCGTGCCGTGAGGTGTCAGGTTAAGTCCTATAACGAGCGCAACCCCTGTTGTTAGTTGCCAGCGAGTCATGTCGGGAACTCTAACAAGACTGCCAGTGCAAACTGTGAGGAAGGTGGG…
Root954	15	Root278	CAS9	Root	Proteobacteria	Rhizobiaceae	Ensifer	AACAGGATTAGATACCCTGGTAGTCCACGCCGTAAACGATGAATGTTAGCCGTCGGGCAGTTTACTGTTCGGTGGCGCAGCTAACGCATTAAACATTCCGCCTGGGGAGTACGGTCGCAAGATTAAAACTCAAAGGAATTGACGGGGGCCCGCACAAGCGGTGGAGCATGTGGTTTAATTCGAAGCAACGCGCAGAACCTTACCAGCCCTTGACATCCCGATCGCGGATTACGGAGACGTTTTCCTTCAGTTCGGCTGGATCGGAGACAGGTGCTGCATGGCTGTCGTCAGCTCGTGTCGTGAGATGTTGGGTTAAGTCCCGCAACGAGCGCAACCCTCGCCCTTAGTTGCCAGCATTTAGTTGGGCACTCTAAGGGGACTGCCGGTGATAAGCCGAGA…
Root983	34	Root604	CAS9	Root	Proteobacteria	Xanthomonadaceae	Lysobacter	AACAGGATTAGATACCCTGGTAGTCCACGCCCTAAACGATGCGAACTGGATGTTGGGAGCAACTTGGCTCTCAGTATCGAAGCTAACGCGTTAAGTTCGCCGCCTGGGAAGTACGGTCGCAAGACTGAAACTCAAAGGAATTGACGGGGGCCCGCACAAGCGGTGGAGTATGTGGTTTAATTCGATGCAACGCGCAGAACCTTACCTGGCCTTGACATCCACGGAACTTTCCAGAGATGGATTGGTGCCTTCGGGAACCGTGAGACAGGTGCTGCATGGCTGTCGTCAGCTCGTGTCGTGAGATGTTGGGTTAAGTCCCGCAACGAGCGCAACCCTTGTCCTTAGTTGCCAGCACGTAATGGTGGGAACTCTAAGGAGACCGCCGGTGACAAACCGGAG…
Root1203	67	Root1203	CAS9	Root	Proteobacteria	Rhizobiaceae	Rhizobium	AACAGGATTAGATACCCTGGTAGTCCACGCCGTAAACGATGAATGTTAGCCGTCGGGCAGTATACTGTTCGGTGGCGCAGCTAACGCATTAAACATTCCGCCTGGGGAGTACGGTCGCAAGATTAAAACTCAAAGGAATTGACGGGGGCCCGCACAAGCGGTGGAGCATGTGGTTTAATTCGAAGCAACGCGCAGAACCTTACCAGCCCTTGACATGCCCGGCTACTTGCAGAGATGCAAGGTTCCCTTCGGGGACCGGGACACAGGTGCTGCATGGCTGTCGTCAGCTCGTGTCGTGAGATGTTGGGTTAAGTCCCGCAACGAGCGCAACCCTCGCCCTTAGTTGCCAGCATTCAGTTGGGCACTCTAAGGGGACTGCCGGTGATAAGCCGAGAGGAA…
Root1212	8	Root1212	CAS9	Root	Proteobacteria	Rhizobiaceae	Rhizobium	AACAGGATTAGATACCCTGGTAGTCCACGCCGTAAACGATGAATGTTAGCCGTCGGGCAGTTTACTGTTCGGTGGCGCAGCTAACGCATTAAACATTCCGCCTGGGGAGTACGGTCGCAAGATTAAAACTCAAAGGAATTGACGGGGGCCCGCACAAGCGGTGGAGCATGTGGTTTAATTCGAAGCAACGCGCAGAACCTTACCAGCCCTTGACATCCCGGTCGCGGACAGTGGAGACATTGTCCTTCAGTTCGGCTGGACCGGTGACAGGTGCTGCATGGCTGTCGTCAGCTCGTGTCGTGAGATGTTGGGTTAAGTCCCGCAACGAGCGCAACCCTCGCCCTTAGTTGCCAGCATTAGGTTGGGCACTCTAAGGGGACTGCCGGTGATAAGCCGAGA…
Root1221	81	Root1221	CAS9	Root	Proteobacteria	Comamonadaceae	Rhizobacter	AACAGGATTAGATACCCTGGTAGTCCACGCCCTAAACGATGTCAACTGGTTGTTGGACGGCTTGCTGTTCAGTAACGAAGCTAACGCGTGAAGTTGACCGCCTGGGGAGTACGGCCGCAAGGTTGAAACTCAAAGGAATTGACGGGGACCCGCACAAGCGGTGGATGATGTGGTTTAATTCGATGCAACGCGAAAAACCTTACCTACCCTTGACATGTCTAGAAGTTACCAGAGATGGTTTCGTGCTCGAAAGAGAACTAGAACACAGGTGCTGCATGGCCGTCGTCAGCTCGTGTCGTGAGATGTTGGGTTAAGTCCCGCAACGAGCGCAACCCTTATCATTAGTTGCTACGCAAGGGCACTCTAATGAGACTGCCGGTGACAAACCGGAGGAAGGTG…
Root1238	81	Root1221	CAS9	Root	Proteobacteria	Comamonadaceae	Rhizobacter	AACAGGATTAGATACCCTGGTAGTCCACGCCCTAAACGATGTCAACTGGTTGTTGGACGGCTTGCTGTTCAGTAACGAAGCTAACGCGTGAAGTTGACCGCCTGGGGAGTACGGCCGCAAGGTTGAAACTCAAAGGAATTGACGGGGACCCGCACAAGCGGTGGATGATGTGGTTTAATTCGATGCAACGCGAAAAACCTTACCTACCCTTGACATGTCTAGAAGTTACCAGAGATGGTTTCGTGCTCGAAAGAGAACTAGAACACAGGTGCTGCATGGCCGTCGTCAGCTCGTGTCGTGAGATGTTGGGTTAAGTCCCGCAACGAGCGCAACCCTTATCATTAGTTGCTACGCAAGGGCACTCTAATGAGACTGCCGGTGACAAACCGGAGGAAGGTG…
Root1240	9	Root1240	CAS9	Root	Proteobacteria	Rhizobiaceae	Rhizobium	AACAGGATTAGATACCCTGGTAGTCCACGCCGTAAACGATGAATGTTAGCCGTCGGGCAGTATACTGTTCGGTGGCGCAGCTAACGCATTAAACATTCCGCCTGGGGAGTACGGTCGCAAGATTAAAACTCAAAGGAATTGACGGGGGCCCGCACAAGCGGTGGAGCATGTGGTTTAATTCGAAGCAACGCGCAGAACCTTACCAGCTCTTGACATCTGGGTCGCGGTTACCGGAGACGGTATCCTTCAGTTCGGCTGGACCCAAGACAGGTGCTGCATGGCTGTCGTCAGCTCGTGTCGTGAGATGTTGGGTTAAGTCCCGCAACGAGCGCAACCCTCGCCCTTAGTTGCCAGCATTCAGTTGGGCACTCTAAGGGGACTGCCGGTGATAAGCCGAGA…
Root1252	10	Root1252	CAS9	Root	Proteobacteria	Rhizobiaceae	Ensifer	AACAGGATTAGATACCCTGGTAGTCCACGCCGTAAACGATGAATGTTAGCCGTCGGGCAGTTTACTGTTCGGTGGCGCAGCTAACGCATTAAACATTCCGCCTGGGGAGTACGGTCGCAAGATTAAAACTCAAAGGAATTGACGGGGGCCCGCACAAGCGGTGGAGCATGTGGTTTAATTCGAAGCAACGCGCAGAACCTTACCAGCCCTTGACATCCCGATCGCGGATTACAGAGATGTATTCCTTCAGTTCGGCTGGATCGGAGACAGGTGCTGCATGGCTGTCGTCAGCTCGTGTCGTGAGATGTTGGGTTAAGTCCCGCAACGAGCGCAACCCTCGCCCTTAGTTGCCAGCATTTAGTTGGGCACTCTAAGGGGACTGCCGGTGATAAGCCGAGA…
Root1257	68	Root1257	CAS9	Root	Actinobacteria	Nocardioidaceae	Nocardioides	AACAGGATTAGATACCCTGGTAGTCCACACCGTAAACGTTGGGCGCTAGGTGTGGGGCCTATTCCATGGGTTCCGTGCCGCAGCTAACGCATTAAGCGCCCCGCCTGGGGAGTACGGCCGCAAGGCTAAAACTCAAAGGAATTGACGGGGGCCCGCACAAGCGGCGGAGCATGCGGATTAATTCGATGCAACGCGAAGAACCTTACCTGGGTTTGACATACACCGGAAAGCTGCAGAGATGTAGCCCCTTTTTGTCGGTGTACAGGTGGTGCATGGCTGTCGTCAGCTCGTGTCGTGAGATGTTGGGTTAAGTCCCGCAACGAGCGCAACCCTCGTCCTATGTTGCCAGCACGTCATGGTGGGGACTCATAGGAGACTGCCGGGGTCAACTCGGAGGAA…
Root1277	78	Root1277	CAS9	Root	Proteobacteria	Caulobacteraceae	Phenylobacterium	AACAGGATTAGATACCCTGGTAGTCCACGCCGTAAACGATGAGTGCTAGTTGTCGGCATGCATGCATGTCGGTGACGCAGCTAACGCATTAAGCACTCCGCCTGGGGAGTACGGTCGCAAGATTAAAACTCAAAGGAATTGACGGGGGCCCGCACAAGCGGTGGAGCATGTGGTTTAATTCGAAGCAACGCGCAGAACCTTACCACCTTTTGACATGCCCGGACCACCAGAGAGATCTGGCTTTCCCTTCGGGGACTGGGACACAGGTGCTGCATGGCTGTCGTCAGCTCGTGTCGTGAGATGTTGGGTTAAGTCCCGCAACGAGCGCAACCCACGCCATTAGTTGCCATCATTTAGTTGGGCACTCTAATGGGACCGCCGGTGGTAAGCCGGAGGAAG…
Root1280	57	Root1280	CAS9	Root	Proteobacteria	Moraxellaceae	Acinetobacter	AACAGGATTAGATACCCTGGTAGTCCATGCCGTAAACGATGTCTACTAGCCGTTGGGGCCTTTGAGGCTTTAGTGGCGCAGCTAACGCGATAAGTAGACCGCCTGGGGAGTACGGTCGCAAGACTAAAACTCAAATGAATTGACGGGGGCCCGCACAAGCGGTGGAGCATGTGGTTTAATTCGATGCAACGCGAAGAACCTTACCTGGTCTTGACATAGTAAGAACTTTCCAGAGATGGATTGGTGCCTTCGGGAACTTACATACAGGTGCTGCATGGCTGTCGTCAGCTCGTGTCGTGAGATGTTGGGTTAAGTCCCGCAACGAGCGCAACCCTTTTCCTTATTTGCCAGCACTTCGGGTGGGAACTTTAAGGATACTGCCAGTGACAAACTGGAGGA…
Root1293	25	Root1293	CAS9	Root	Actinobacteria	Microbacteriaceae	Leifsonia	AACAGGATTAGATACCCTGGTAGTCCACGCCGTAAACGTTGGGAACTAGATGTGGGGACCATTCCACGGTCTCCGTGTCGCAGCTAACGCATTAAGTTCCCCGCCTGGGGAGTACGGCCGCAAGGCTAAAACTCAAAGGAATTGACGGGGGCCCGCACAAGCGGCGGAGCATGCGGATTAATTCGATGCAACGCGAAGAACCTTACCAAGGCTTGACATATACGAGAACGGGCCAGAAATGGTCAACTCTTTGGACACTCGTAAACAGGTGGTGCATGGTTGTCGTCAGCTCGTGTCGTGAGATGTTGGGTTAAGTCCCGCAACGAGCGCAACCCTCGTCCTATGTTGCCAGCACGTAATGGTGGGAACTCATGGGATACTGCCGGGGTCAACTCGGAG…
Root1294	11	Root1294	CAS9	Root	Proteobacteria	Sphingomonadaceae	Sphingomonas	AACAGGATTAGATACCCTGGTAGTCCACGCCGTAAACGATGATAACTAGCTGTCCGGGCACTTGGTGCTTGGGTGGCGCAGCTAACGCATTAAGTTATCCGCCTGGGGAGTACGGCCGCAAGGTTAAAACTCAAAGAAATTGACGGGGGCCTGCACAAGCGGTGGAGCATGTGGTTTAATTCGAAGCAACGCGCAGAACCTTACCAACGTTTGACATCCCCAGTATGGATCGTGGAGACACTTTCCTTCAGTTCGGCTGGCTGGGTGACAGGTGCTGCATGGCTGTCGTCAGCTCGTGTCGTGAGATGTTGGGTTAAGTCCCGCAACGAGCGCAACCCTCGCCTTTAGTTGCCATCATTTAGTTGGGCACTCTAAAGGAACCGCCGGTGATAAGCCGGA…
Root1295	2	Root1295	CAS9	Root	Actinobacteria	Streptomycetaceae	Streptomyces	AACAGGATTAGATACCCTGGTAGTCCACGCCGTAAACGTTGGGAACTAGGTGTTGGCGACATTCCACGTCGTCGGTGCCGCAGCTAACGCATTAAGTTCCCCGCCTGGGGAGTACGGCCGCAAGGCTAAAACTCAAAGGAATTGACGGGGGCCCGCACAAGCAGCGGAGCATGTGGCTTAATTCGACGCAACGCGAAGAACCTTACCAAGGCTTGACATATACCGGAAAGCATCAGAGATGGTGCCCCCCTTGTGGTCGGTATACAGGTGGTGCATGGCTGTCGTCAGCTCGTGTCGTGAGATGTTGGGTTAAGTCCCGCAACGAGCGCAACCCTTGTTCTGTGTTGCCAGCATGCCCTTCGGGGTGATGGGGACTCACAGGAGACTGCCGGGGTCAAC…
Root1298	15	Root278	CAS9	Root	Proteobacteria	Rhizobiaceae	Ensifer	AACAGGATTAGATACCCTGGTAGTCCACGCCGTAAACGATGAATGTTAGCCGTCGGGCAGTTTACTGTTCGGTGGCGCAGCTAACGCATTAAACATTCCGCCTGGGGAGTACGGTCGCAAGATTAAAACTCAAAGGAATTGACGGGGGCCCGCACAAGCGGTGGAGCATGTGGTTTAATTCGAAGCAACGCGCAGAACCTTACCAGCCCTTGACATCCCGATCGCGGATTACGGAGACGTTTTCCTTCAGTTCGGCTGGATCGGAGACAGGTGCTGCATGGCTGTCGTCAGCTCGTGTCGTGAGATGTTGGGTTAAGTCCCGCAACGAGCGCAACCCTCGCCCTTAGTTGCCAGCATTTAGTTGGGCACTCTAAGGGGACTGCCGGTGATAAGCCGAGA…
Root1304	5	Root431	CAS9	Root	Actinobacteria	Streptomycetaceae	Streptomyces	AACAGGATTAGATACCCTGGTAGTCCACGCCGTAAACGTTGGGAACTAGGTGTTGGCGACATTCCACGTCGTCGGTGCCGCAGCTAACGCATTAAGTTCCCCGCCTGGGGAGTACGGCCGCAAGGCTAAAACTCAAAGGAATTGACGGGGGCCCGCACAAGCAGCGGAGCATGTGGCTTAATTCGACGCAACGCGAAGAACCTTACCAAGGCTTGACATATACCGGAAAGCATTAGAGATAGTGCCCCCCTTGTGGTCGGTATACAGGTGGTGCATGGCTGTCGTCAGCTCGTGTCGTGAGATGTTGGGTTAAGTCCCGCAACGAGCGCAACCCTTGTCCTGTGTTGCCAGCATGCCCTTCGGGGTGATGGGGACTCACAGGAGACCGCCGGGGTCAAC…
Root1310	3	Root1310	CAS9	Root	Actinobacteria	Streptomycetaceae	Streptomyces	AACAGGATTAGATACCCTGGTAGTCCACGCCGTAAACGGTGGGAACTAGGTGTTGGCGACATTCCACGTCGTCGGTGCCGCAGCTAACGCATTAAGTTCCCCGCCTGGGGAGTACGGCCGCAAGGCTAAAACTCAAAGGAATTGACGGGGGCCCGCACAAGCAGCGGAGCATGTGGCTTAATTCGACGCAACGCGAAGAACCTTACCAAGGCTTGACATACACCGGAAACGTCTGGAGACAGGCGCCCCCTTGTGGTCGGTGTACAGGTGGTGCATGGCTGTCGTCAGCTCGTGTCGTGAGATGTTGGGTTAAGTCCCGCAACGAGCGCAACCCTTGTTCTGTGTTGCCAGCATGCCCTTCGGGGTGATGGGGACTCACAGGAGACTGCCGGGGTCAAC…
Root1312	15	Root278	CAS9	Root	Proteobacteria	Rhizobiaceae	Ensifer	AACAGGATTAGATACCCTGGTAGTCCACGCCGTAAACGATGAATGTTAGCCGTCGGGCAGTTTACTGTTCGGTGGCGCAGCTAACGCATTAAACATTCCGCCTGGGGAGTACGGTCGCAAGATTAAAACTCAAAGGAATTGACGGGGGCCCGCACAAGCGGTGGAGCATGTGGTTTAATTCGAAGCAACGCGCAGAACCTTACCAGCCCTTGACATCCCGATCGCGGATTACGGAGACGTTTTCCTTCAGTTCGGCTGGATCGGAGACAGGTGCTGCATGGCTGTCGTCAGCTCGTGTCGTGAGATGTTGGGTTAAGTCCCGCAACGAGCGCAACCCTCGCCCTTAGTTGCCAGCATTTAGTTGGGCACTCTAAGGGGACTGCCGGTGATAAGCCGAGA…
Root1319	2	Root1295	CAS9	Root	Actinobacteria	Streptomycetaceae	Streptomyces	AACAGGATTAGATACCCTGGTAGTCCACGCCGTAAACGTTGGGAACTAGGTGTTGGCGACATTCCACGTCGTCGGTGCCGCAGCTAACGCATTAAGTTCCCCGCCTGGGGAGTACGGCCGCAAGGCTAAAACTCAAAGGAATTGACGGGGGCCCGCACAAGCAGCGGAGCATGTGGCTTAATTCGACGCAACGCGAAGAACCTTACCAAGGCTTGACATATACCGGAAAGCATCAGAGATGGTGCCCCCCTTGTGGTCGGTATACAGGTGGTGCATGGCTGTCGTCAGCTCGTGTCGTGAGATGTTGGGTTAAGTCCCGCAACGAGCGCAACCCTTGTTCTGTGTTGCCAGCATGCCCTTCGGGGTGATGGGGACTCACAGGAGACTGCCGGGGTCAAC…
Root1334	17	Root482	CAS9	Root	Proteobacteria	Rhizobiaceae	Rhizobium	AACAGGATTAGATACCCTGGTAGTCCACGCCGTAAACGATGAATGTTAGCCGTCGGGCAGTTTACTGTTCGGTGGCGCAGCTAACGCATTAAACATTCCGCCTGGGGAGTACGGTCGCAAGATTAAAACTCAAAGGAATTGACGGGGGCCCGCACAAGCGGTGGAGCATGTGGTTTAATTCGAAGCAACGCGCAGAACCTTACCAGCTCTTGACATCCCGATCGCGGACAGTGGAGACATTGTCCTTCAGTTAGGCTGGATCGGTGACAGGTGCTGCATGGCTGTCGTCAGCTCGTGTCGTGAGATGTTGGGTTAAGTCCCGCAACGAGCGCAACCCTCGCCCTTAGTTGCCAGCATTCAGTTGGGCACTCTAAGGGGACTGCCGGTGATAAGCCGAGA…
Root123D2	45	Root123D2	CAS9	Root	Proteobacteria	Bradyrhizobiaceae	Afipia	AACAGGATTAGATACCCTGGTAGTCCACGCCGTAAACGATGAATGCCAGCCGTTGGGGAGTTTACTCTTCAGTGGCGCAGCTAACGCTTTAAGCATTCCGCCTGGGGAGTACGGTCGCAAGATTAAAACTCAAAGGAATTGACGGGGGCCCGCACAAGCGGTGGAGCATGTGGTTTAATTCGACGCAACGCGCAGAACCTTACCAGCCCTTGACATGTCCAGGACCGGTCGCAGAGATGTGACCTTCTCTTCGGAGCCTGGAGCACAGGTGCTGCATGGCTGTCGTCAGCTCGTGTCGTGAGATGTTGGGTTAAGTCCCGCAACGAGCGCAACCCCCGTCCTTAGTTGCTACCATTTAGTTGAGCACTCTAAGGAGACTGCCGGTGATAAGCCGCGAGG…
Root16D2	81	Root1221	CAS9	Root	Proteobacteria	Comamonadaceae	Rhizobacter	AACAGGATTAGATACCCTGGTAGTCCACGCCCTAAACGATGTCAACTGGTTGTTGGACGGCTTGCTGTTCAGTAACGAAGCTAACGCGTGAAGTTGACCGCCTGGGGAGTACGGCCGCAAGGTTGAAACTCAAAGGAATTGACGGGGACCCGCACAAGCGGTGGATGATGTGGTTTAATTCGATGCAACGCGAAAAACCTTACCTACCCTTGACATGTCTAGAAGTTACCAGAGATGGTTTCGTGCTCGAAAGAGAACTAGAACACAGGTGCTGCATGGCCGTCGTCAGCTCGTGTCGTGAGATGTTGGGTTAAGTCCCGCAACGAGCGCAACCCTTATCATTAGTTGCTACGCAAGGGCACTCTAATGAGACTGCCGGTGACAAACCGGAGGAAGGTG…
Root198D2	85	Root198D2	CAS9	Root	Proteobacteria	Oxalobacteraceae	Massilia	AACAGGATTAGATACCCTGGTAGTCCACGCCCTAAACGATGTCTACTAGTTGTTGGGTCTTAATTGACTTAGTAACGCAGCTAACGCGTGAAGTAGACCGCCTGGGGAGTACGGTCGCAAGATTAAAACTCAAAGGAATTGACGGGGACCCGCACAAGCGGTGGATGATGTGGATTAATTCGATGCAACGCGAAAAACCTTACCTACCCTTGACATGGATGGAATCCCGGAGAGATCTGGGAGTGCTCGAAAGAGAACCATTACACAGGTGCTGCATGGCTGTCGTCAGCTCGTGTCGTGAGATGTTGGGTTAAGTCCCGCAACGAGCGCAACCCTTGTCATTAGTTGCTACGCAAGAGCACTCTAATGAGACTGCCGGTGACAAACCGGAGGAAGGTG…
Root280D1	29	Root280D1	CAS9	Root	Actinobacteria	Microbacteriaceae	Microbacterium	AACAGGCTTAGATACCCTGGTAGTCCACCCCGTAAACGTTGGGAACTAGTTGTGGGGTCCATTCCACGGATTCCGTGACGCAGCTAACGCATTAAGTTCCCCGCCTGGGGAGTACGGCCGCAAGGCTAAAACTCAAAGGAATTGACGGGGACCCGCACAAGCGGCGGAGCATGCGGATTAATTCGATGCAACGCGAAGAACCTTACCAAGGCTTGACATATACGAGAACGGGCCAGAAATGGTCAACTCTTTGGACACTCGTAAACAGGTGGTGCATGGTTGTCGTCAGCTCGTGTCGTGAGATGTTGGGTTAAGTCCCGCAACGAGCGCAACCCTCGTTCTATGTTGCCAGCACGTAATGGTGGGAACTCATGGGATACTGCCGGGGTCAACTCGGAG…
Root318D1	72	Root318D1	CAS9	Root	Proteobacteria	Comamonadaceae	Variovorax	AACAGGATTAGATACCCTGGTAGTCCACGCCCTAAACGATGTCAACTGGTTGTTGGGTCTTCACTGACTCAGTAACGAAGCTAACGCGTGAAGTTGACCGCCTGGGGAGTACGGCCGCAAGGTTGAAACTCAAAGGAATTGACGGGGACCCGCACAAGCGGTGGATGATGTGGTTTAATTCGATGCAACGCGAAAAACCTTACCCACCTTTGACATGTACGGAATTCGCCAGAGATGGCTTAGTGCTCGAAAGAGAACCGTAACACAGGTGCTGCATGGCTGTCGTCAGCTCGTGTCGTGAGATGTTGGGTTAAGTCCCGCAACGAGCGCAACCCTTGTCATTAGTTGCTACATTTAGTTGGGCACTCTAATGAGACTGCCGGTGACAAACCGGAGGAA…
Root413D1	56	Root105	CAS9	Root	Proteobacteria	Hyphomicrobiaceae	Devosia	AACAGGATTAGATACCCTGGTAGTCCACGCCGTAAACTATGAGAGCTAGCCGTTGGAGGATTTATCCTTCAGTGGCGCAGCTAACGCATTAAGCTCTCCGCCTGGGGAGTACGGTCGCAAGATTAAAACTCAAAGGAATTGACGGGGGCCCGCACAAGCGGTGGAGCATGTGGTTTAATTCGAAGCAACGCGAAGAACCTTACCAGCCCTTGACATGGCAGGACGGTTTCCGGAGACGGATTCCTTCACTTCGGTGACCTGCACACAGGTGCTGCATGGCTGTCGTCAGCTCGTGTCGTGAGATGTTGGGTTAAGTCCCGCAACGAGCGCAACCCTCGCCCTTAGTTGCCATCATTTAGTTGGGCACTCTAAGGGGACTGCCGGTGATAAGCCGGAGGA…
Root444D2	74	Root444D2	CAS9	Root	Firmicutes	Paenibacillaceae	Paenibacillus	AACAGGATTAGATACCCTGGTAGTCCACGCCGTAAACGATGCATACTAGGTGTTGGGGATTCGATTCCTCGGTGCCGAAGTTAACACAGTAAGTATGCCGCCTGGGGAGTACGCTCGCAAGAGTGAAACTCAAAGGAATTGACGGGGACCCGCACAAGCAGTGGAGTATGTGGTTTAATTCGAAGCAACGCGAAGAACCTTACCAGGTCTTGACATCCCTTTGTAAGCCCTAGAGATAGGGCCCTCCTTCGGGACAGAGGAGACAGGTGGTGCATGGTTGTCGTCAGCTCGTGTCGTGAGATGTTGGGTTAAGTCCCGCAACGAGCGCAACCCTTGATCTTAGTTGCCAGCACTTCGGGTGGGCACTCTAAGATGACTGCCGGTGACAAACCGGAGGAA…
Root472D3	108	Root472D3	CAS9	Root	Actinobacteria	Nocardioidaceae	Aeromicrobium	AACAGGATTAGATACCCTGGTAGTCCATGCCGTAAACGTTGGGCGCTAGGTGTGGGGACCTTCCACGGTTTCCGTGCCGCAGCTAACGCATTAAGCGCCCCGCCTGGGGAGTACGGCCGCAAGGCTAAAACTCAAAGGAATTGACGGGGGCCCGCACAAGCGGCGGAGCATGCTGATTAATTCGATGCAACGCGAAGAACCTTACCTGGGTTTGACATATACCGGAAAGCTGCAGAGATGTAGCCCCCTTTTGGTCGGTATACAGGTGGTGCATGGCTGTCGTCAGCTCGTGTCGTGAGATGTTGGGTTAAGTCCCGCAACGAGCGCAACCCTCGTTCTATGTTGCCAGCAC
Root483D1	18	Root483D1	CAS9	Root	Proteobacteria	Methylobacteriaceae	Bosea	AACAGGATTAGATACCCTGGTAGTCCACGCCGTAAACGATGAATGCCAGCCGTTGGGGTGCATGCACTTCAGTGGCGCAGCTAACGCTTTAAGCATTCCGCCTGGGGAGTACGGTCGCAAGATTAAAACTCAAAGGAATTGACGGGGGCCCGCACAAGCGGTGGAGCATGTGGTTTAATTCGAAGCAACGCGCAGAACCTTACCAGCTTTTGACATGTCCGGTTTGATCGACAGAGATGTCTTTCTTCAGTTCGGCTGGCCGGAACACAGGTGCTGCATGGCTGTCGTCAGCTCGTGTCGTGAGATGTTGGGTTAAGTCCCGCAACGAGCGCAACCCTCGCCCCTAGTTGCCATCATTAAGTTGGGAACTCTAGGGGGACTGCCGGTGATAAGCCGCGA…
Root483D2	17	Root482	CAS9	Root	Proteobacteria	Rhizobiaceae	Rhizobium	AACAGGATTAGATACCCTGGTAGTCCACGCCGTAAACGATGAATGTTAGCCGTCGGGCAGTTTACTGTTCGGTGGCGCAGCTAACGCATTAAACATTCCGCCTGGGGAGTACGGTCGCAAGATTAAAACTCAAAGGAATTGACGGGGGCCCGCACAAGCGGTGGAGCATGTGGTTTAATTCGAAGCAACGCGCAGAACCTTACCAGCTCTTGACATCCCGATCGCGGACAGTGGAGACATTGTCCTTCAGTTAGGCTGGATCGGTGACAGGTGCTGCATGGCTGTCGTCAGCTCGTGTCGTGAGATGTTGGGTTAAGTCCCGCAACGAGCGCAACCCTCGCCCTTAGTTGCCAGCATTCAGTTGGGCACTCTAAGGGGACTGCCGGTGATAAGCCGAGA…
Soil724D2	74	Root444D2	CAS9	Soil	Firmicutes	Paenibacillaceae	Paenibacillus	AACAGGATTAGATACCCTGGTAGTCCACGCCGTAAACGATGCATACTAGGTGTTGGGGATTCGATTCCTCGGTGCCGAAGTTAACACAGTAAGTATGCCGCCTGGGGAGTACGCTCGCAAGAGTGAAACTCAAAGGAATTGACGGGGACCCGCACAAGCAGTGGAGTATGTGGTTTAATTCGAAGCAACGCGAAGAACCTTACCAGGTCTTGACATCCCTTTGTAAGCCCTAGAGATAGGGCCCTCCTTCGGGACAGAGGAGACAGGTGGTGCATGGTTGTCGTCAGCTCGTGTCGTGAGATGTTGGGTTAAGTCCCGCAACGAGCGCAACCCTTGATCTTAGTTGCCAGCACTTCGGGTGGGCACTCTAAGATGACTGCCGGTGACAAACCGGAGGAA…
Soil768D1	40	Root768D1	CAS9	Soil	Firmicutes	Bacillaceae	Bacillus	AACAGGATTAGATACCCTGGTAGTCCACGCCGTAAACGATGAGTGCTAAGTGTTAGAGGGTTTCCGCCCTTTAGTGCTGCAGCTAACGCATTAAGCACTCCGCCTGGGGAGTACGGCCGCAAGGCTGAAACTCAAAGGAATTGACGGGGGCCCGCACAAGCGGTGGAGCATGTGGTTTAATTCGAAGCAACGCGAAGAACCTTACCAGGTCTTGACATCCTCTGACAACCCTAGAGATAGGGCGTTCCCCTTCGGGGGACAGAGTGACAGGTGGTGCATGGTTGTCGTCAGCTCGTGTCGTGAGATGTTGGGTTAAGTCCCGCAACGAGCGCAACCCTTGATCTTAGTTGCCAGCATTCAGTTGGGCACTCTAAGGTGACTGCCGGTGACAAACCGGAG…

## Sheet: Table 1 fungal strains
Fungi_ID	Soil	Compartment	Phylum	Class	Genus	Seqeuence
9	CAS9	Root	Ascomycota	Sordariomycetes	Chaetomium	CAGAGTTGCAAAACTCCCTAAACCATTGTGAACGTTACCTAAACCGTTGCTTCGGCGGGCGGCCCCGGGGTTCTCCCCGGGCGCCCCTGGGCCCCATCGCGGGCGCCCGCCGGAGGTCACCAAACTCTTGATAATTTATGGCCTCTCTGAGTCTTCTGTACTGAATAAGTCA
241	CAS9	Root	Ascomycota	Sordariomycetes	Cylindrocarpon	TGACCAGCGGAGGGATCATTACCGAGTTTACAACTCCCAAACCCCTGTGAACATACCTATCGTTGCTTCGGCGGACCACCCCAACCCCTTCGGGGCGCGGGGCCCGCCAGAGGACACCCAAAATTCAAATGTATTTTGCCTTTACAAATTTATTCTGAGTGGAATTTTTAAATAAATCAAAACTTTCAACAACGGATCTCTTGGCTCTGGCATCGATGAAGAACGCAGC
21	CAS9	Root	Ascomycota	Sordariomycetes	Dactylonectria	CCGAGTTTACAACTCCCAAACCCCTGTGAACATACCTATTGTTGCCTCGGCGGTGCCTGTTCCGACAGCCCGCCAGAGGACCCCAAACCCTGATTACATTAAAGAATTCTTCTGAGTAACCGATTAAATAAATCA
147	CAS9	Root	Ascomycota	Sordariomycetes	Dactylonectria	CCGAGTTTACAACTCCCAAACCCCTGTGAACATACCTATTTGTTGCCTCGGCGGTGCCTGTTCCGACAGCCCGCCAGAGGACCCCAAACCCTGATTACATTTAAGAAGTCTTCTGAGTAAACCGATTAAATAAATCA
243	CAS9	Root	Ascomycota	Dothideomycetes	Dendryphion	ACAATTCGCGCTCCGGCGTGATGCGTATACCCTGCACTTTGAGCACCTTTTATACTCCCCCCGGCGGGGCAACCCGCCGGACGGGACAACCACAAAACCCTTTGCATTAGAAATCATGTCAGTACAAAACAAAATAAATTA
13	CAS9	Root	Ascomycota	Sordariomycetes	Fusarium	CCGAGTTTACAACTCCCAAACCCCTGTGAACATACCACTTGTTGCCTCGGCGGATCAGCCCGCTCCCGGTAAAACGGGACGGCCCGCCAGAGGACCCCTAAACTCTGTTTCTATATGTAACTTCTGAGTAAAACCATAAATAAATCA
23	CAS9	Root	Ascomycota	Sordariomycetes	Fusarium	CCGAGTTTACAACTCCCAAACCCCTGTGAACATACCTTACTGTTGCCTCGGCGGATCAGCCCGCTCCCGGTAAAACGGGACGGCCCGCCAGAGGACCCCTAAACTCTGTTTCTATATGTAACTTCTGAGTAAAACCATAAATAAATCA
31	CAS9	Root	Ascomycota	Sordariomycetes	Fusarium	CGAGTTTAAACTCCCAACCCCTGTGAACATACCACTTGTTGCCTCGGCGGATCAGCCCGCTCCCGGTAAAACGGGACGGCCCGCCAGAGGACCCCTAAACTCTGTTTCTATATGTAACTTCTGAGTAAAACCATAAATAAATCAAAACTTTCAACAACGGATCTCTTGGTTCTGGCATCGATGAAGAACGCAGC
102	CAS9	Root	Ascomycota	Sordariomycetes	Fusarium	AACTCCCAAACCCCTGTGAACATACCACTTGTTGCCTCGGCGGATCAGCCCGCTCCCGGTAAAACGGGACGGCCCGCCAGAGGACCCCTAAACTCTGTTTCTATATGTAACTTCTGAGTAAAACCATAAATAAATCAAAACTTTCAACAACGGATCTCTTGGTTCTGGCATCGATGAAGAACGCAGC
113	CAS9	Root	Ascomycota	Sordariomycetes	Fusarium	CCGAGTTTACAACTCCCAAACCCCTGTGAACATACCTATACGTTGCCTCGGCGGATCAGCCCGCGCCCTGTAAAAAGGGACGGCCCGCCCGAGGACCCTAAACTCTGTTTTTAGTGGAACTTCTGAGTAAAACAAACAAATAAATCA
201	CAS9	Root	Ascomycota	Sordariomycetes	Fusarium	CCGAGTTTACAACTCCCAAACCCCTGTGAACATACCTCTATGTTGCCTCGGCGGATCAGCCCGTTCCTCACGGAACGGCCCGCCGCAGGACCCCTAAACTCTGTTTTTAGTGGAACTTCTGAGTAAAAAAACAAATAAATCA
214	CAS9	Root	Ascomycota	Sordariomycetes	Fusarium	CCTCGGCGGATCAGCCCGCTCCCGGTAAAACGGGACGGCCCGCCAGAGGACCCCTAAACTCTGTTTCTAATATGTAACTTCTGAGTAAAACCATAAATAAATCAAAACTTTCAACAACGGATCTCTTGGTTCTGGCATCGATGAAGAACGCAGC
216	CAS9	Root	Ascomycota	Sordariomycetes	Fusarium	CCGAGTTTACAACTCCCAAACCCCTGTGAACATACCTTACTGTTGCCTCGGCGGATCAGCCCGCTCCCGGTAAAACGGGACGGCCCGCCAGAGGACCCCTAAACTCTGTTTCTATATGTAACTTCTGAGTAAAACCATAAATAAATCA
226	CAS9	Root	Ascomycota	Sordariomycetes	Fusarium	CCGAGTTTACAACTCCCAAACCCCTGTGAACATACCACTTGTTGCCTCGGCGGATCAGCCCGCTCCCGGTAAAACGGGACGGCCCGCCAGAGGACCCCTAAACTCTGTTTCTAATATGTAACTTCTGAGTAAAACCATAAATAAATCA
238	CAS9	Root	Ascomycota	Sordariomycetes	Fusarium	TACCGAGTTTACAACTCCCAACCCCTGTGAACTACCACTTGTTGCCTCGGCGGATCAGCCCGCTCCCGGTAAAACGGGACGGCCCGCCAGAGGACCCCTAAACTCTGTTTCTATATGTAACTTCTGAGTAAAACCATAAATAAATCAAAACTTTCAACAACGGATCTCTTGGTTCTGGCATCGATGAAGAACGCAGC
26	CAS9	Root	Ascomycota	Sordariomycetes	Ilyonectria	CCGAGTTTACAACTCCCAAACCCCTGTGAACATACCATATTGTTGCCTCGGCGGTGCCTGTTTCGGCAGCCCGCCAGAGGACCCAAACCCTAGATTACATTAAAGTATCTTCTGAGTCAATGATTAAATCAATCA
230	CAS9	Root	Ascomycota	Sordariomycetes	Microdochium	CTGAGTTTTTAACTCTCCAAACCATGTGAACTTACCACTGTTGCCTCGGTGGTTAGTGCTCTCCTTCGGGGGGGTGCTGCCGCCGGTGGACTACTAAACTCTTGTTAATTTATGGCATTCTGAATCATAACTAAGAAATAAGTTA
104	CAS9	Root	Zygomycota	Mucoromycotina	Mortierella	TAATAAGTGTTTTATGGCACTTTTTAAATCCATATCCACCTTGTGTGCAATGTCAGTCGATCTTCTTCATGGAGATCGACCAAACATCAACCTTTATTTTTTAACTCTTTGTCTGAAAAATATTATGAATAAACAATTCAAAATA
134	CAS9	Root	Ascomycota	Sordariomycetes	Neonectria	CCGAGTTTACAACTCCCAAACCCCTGTGAACATACCATTTGTTGCCTCGGCGGTGCCTGCTTCGGCAGCCCGCCAGAGGACCCAAACCCTTGATTTTATACAGTATCTTCTGAGTAAATGATTAAATAAATCA
10	CAS9	Root	Ascomycota	Sordariomycetes	Plectosphaerella	GGCGGCGCCCGCGAGGGTGCCCGCCGGTCTCATCAGAATCTCTGTTTTCGAACCCGACGATACTTCTGAGTGTTCTTAGCGAACTGTCAAAACTTTTAACAACGGATCTCTTGGCTCCAGCATCGATGAAGAACGCAGC
16	CAS9	Root	Ascomycota	Sordariomycetes	Plectosphaerella	CTGAGTACTACACTCTCTACCCTTTGTGAACTATTATACCTGTTGCTTCGGCGGCGCCCGCGAGGGTGCCCGCCGGTCTCATCAGAATCTCTGTTTTCGAACCCGACGATACTTCTGAGTGTTCTTAGCGAACTGTCA
235	CAS9	Root	Ascomycota	Sordariomycetes	Stachybotrys	CCGAGTTTACAACTCCCAAACCCAATGTGAACATACCTCAAGTTGCTTCGGCGGGAACGCCCCGGCGCGCCCTCCGACCCTCCCGTCCGCGGGGGGATCGGGGAGCCTAGCCCGGACCCAGGCGCCCGCCGGAGGTACCCAAACTCTTGTCTTTAGTATATTCTTCTGAGTGGCAAACGCAAAATAAATCA
1	CAS9	Root	Ascomycota	Sordariomycetes	Verticillium	CCGAGTATCTACTCATAACCCTTTGTGAACCATATTGTTGCTTCGGCGGCTCGTTCTGCGAGCCCGCCGGTCCATCAGTCTCTCTGTTTATACCAACGATACTTCTGAGTGTTCTTAGCGAACTATTA
135	CAS9	Root	Ascomycota	Leotiomycetes	Zalerion	CAGTGTTCCCTGCCCTTCGGGGTAGGATCGCCACCCTTGATTATTTATGAGTGTTGCTTTGGCGGGCCTCGCGGCCTGGCCGCGCCCCGGCTTCGGCGGGGGAGCGCCCGCCAGAGGATTCTACAAACCTGATTATTAGTGTCGTCTGAGTACTATATAATAGTTA

## Sheet: Table 1 oomycetal strains
Oomycetes_ID	Soil	Compartment	Class	Family	Genus	Sequence
4	CAS9	Root	Oomycota	Phytiaceae	Phytium	TTGTACTATAGTTCTGTGCTCTCTTCTCGGAGAGAGCTGAACGAAGGTGGGCTGCTTAATTGTAGTCTGCCGATGTACTTTTAAACCCATTAAACTAATACTGAACTATACTCCGAAAACGAAAGTCTTTGGTTTTAATCAATAACAACTTTCAGCAGTGGATGTCTAAGCT
25	CAS9	Root	Oomycota	Phytiaceae	Phytium	TGTACCTGTCTTGTGTGAGGCAATGGTCTGGGCAAATGGTTATTGTGTAGTAGGAAGTTGCTGCTCTTAAGCGCTCTAGCTTCGGTTAGAGTAAAGGAGGCAACACCAATTTGGGATAGTCGTTGATTTATCAATGGCGCTCTTTCTAATTGGACCTGATATCAGGCAAGACTACCCGCTGAACTTAAGCATATC
29	CAS9	Root	Oomycota	Phytiaceae	Phytium	TGTCTGTATTTGTTGTGTGTCTGTGCGTGCTGGCGTGCGTTTTGCGTGCCGGCGTGTGCGGACTGAACGAAGGTCGTGTCGCTTTGCGGCTGCCGCCGACTTCTTTTCCAACCCCATACGTGAGAGACTGATTATACAGTGAGAACTAAAGTTCTTGCTTTGAACTAAATAACCACCTTCGGCTGTGGATGTCAAGGCTACAAGAGAACGAAAGTTCTTGCTTTGAACTAAATAACAACTTTCAGCAGTGGATGTCTAGGCT
132	CAS9	Root	Oomycota	Phytiaceae	Phytium	CTGTCGTTATTTGTTGTGTGTCTGCGCGTTGCTGGCGTGCGTTTGCTTACGCTTCGGTGTTTGCGAGTGCGTGCTGGCGGTGCGCGGACTGAACGAAGGTCGTGTTGCTGTGTGCCTGCTGCACTGCTGACTTTGCATTGATTTGCATGGTCTTGGCGGAGCGGCGGGTGCTGTGCGTGCGCGGCTGACTTACTTTTTCAAACCCCATACCTAACTTACTGATTATACTGTGAGAACGAAAGTTCTTGCTTTTAACTAGATAACAACTTTCAGCAGTGG
210	CAS9	Root	Oomycota	Phytiaceae	Phytium	GCAGTCTAGCGCTGTGACTGAGCTGGTGTTTTCATTTTTGGACACTGGAACGGGAGTCAGCAGGACGAAGGTTGGTCTGTTGTAATGCAAGTTATGATGGACTAGCTGATGAACTTTTGTTTTTAAACCCTTACCTAAATACTGATTTATACTGTGGGGACGAAAGTCCTTGCTTTTACTAGATAACAACTTTCAGCAGTGGATGTCTAGGCTAAAA
211	CAS9	Root	Oomycota	Phytiaceae	Phytium	CTGTCTGTATTTGTTGTGTGTCTGTGCGTGCTGGCGTGCGTTTTGCGTGCCGGCGTGTGCGGACTGAACGAAGGTCGTGTCGCTGTGCGGCTGACTTCTTTTTCAACCCCATACCTAAATGACTGATTATACTGTGAGAACGAAAGTTCTTGCTTTGAACTAGATAACAACTTTCACCAGTGGATGTCTAGGCTAAGGCTAAAAGAGAACGAAAGTTCTTGCTTTGAACTAGATAACAACTTTCAGCAGTGGATGTCTAGGCTA
229	CAS9	Root	Oomycota	Phytiaceae	Phytium	GCGTGCGTTTGCTTGTGCTTCGGCGTTTGCGAGTGCGTGTTGGTGGTGCGCGGACTGAACGAAAGTTGTGTTGCTGTGTGCCTGCTGCACTGCTGACTTTGCATTAAGTTGTATCGTCTTGGCGGAGCAGCGGGTGCTGATGCGACCGGCTGACTTATTTTTTCAAACCCCATACCTAAATTACTGATTATACTGTGAGAACGAAAGTTCTTGCTTTTACTAGATAACAACTTTCAGCAGTG

## Sheet: Table 1 properties of matrixes
Parameters	Peats	CAS soils
Humus (% G/G)	3.0 (weakly humic)	1.5 (low in humus)
Volume (% G/G)	1.0 (sand)	16.0 (sandy loam)
Sile (% G/G)	1.0	11.0
pH (1:2.5 H2O)	6.3 (weakly acidic)	7.6 (weakly alkaline)
Available nutrients (H2O10)
	Peats	CAS soils
Nitrate (mg/kg)	46.5	10.9
Phosphorus (mg/kg)	68.2	0.7
Potassium (mg/kg)	138.0	6.5
Calcium (mg/kg)	282.1	75.6
Magnesium (mg/kg)	37.9	9.0
Reserve nutrients (AAE10)
	Peats	CAS soils
Phosphorus (mg/kg)	88.8	17.0
Potassium (mg/kg)	201.9	90.5
Calcium (mg/kg)	5936.0	2178.0
Magnesium (mg/kg)	356.8	160.9
Trace elemetns
Boron (mg/kg)	0.9	0.1
Manganese (mg/kg)	20	79
Copper (mg/kg)	3.4	2.7
Iron (mg/kg)	153	148

## Sheet: Table 2 Global model
Supplementary Table 2: PERMANOVA partitioning of microbial community assemblages based on OTUs distance matrices (Bray Curtis dissimilarities, 999 permutations, with Adonis function in R).
	Global model
	Bacteria
	df	F	R2	P			Model based on roots samples						Model based on Matrix samples
Compartment	8	4.197	0.39719	0.001			Bacteria						Bacteria
Light	1	6.435	0.07474	0.002			df	F	R2	P			df	F	R2	P
Compartment:Light	1	2.467	0.02865	0.051		Light	1	6.3953	0.2252	0.006		Light	1	1.2002	0.05406	0.3
Residuals	43	NA	0.49943	NA		Residuals	22	NA	0.77478	NA		Residuals	21	NA	0.94594	NA
Total	46	NA	1.0	NA		Total	23	NA	1.0	NA		Total	22	NA	1.0	NA
	Global model
	Fungi
	df	F	R2	P			Model based on roots samples						Model based on Matrix samples
Compartment	8	6.7737	0.12735	0.001			Fungi						Fungi
Light	1	2.4267	0.04562	0.054			df	F	R2	P			df	F	R2	P
Compartment:Light	1	-0.0093	-0.00017	0.998		Light	1	0.5279	0.02343	0.674		Light	1	2.4127	0.09883	0.094
Residuals	44	NA	0.82721	NA		Residuals	22	NA	0.97657	NA		Residuals	22	NA	0.90117	NA
Total	47	NA	1.0	NA		Total	23	NA	1.0	NA		Total	23	NA	1.0	NA
	Global model
	Oomycetes
	df	F	R2	P			Model based on roots samples						Model based on Matrix samples
Compartment	8	0.89343	0.02282	0.439			Oomycetes						Oomycetes
Light	1	0.67425	0.01722	0.527			df	F	R2	P			df	F	R2	P
Compartment:Light	1	1.57743	0.04030	0.213		Light	1	2.0105	0.11819	0.142		Light	1	-0.26499	-0.01278	0.999
Residuals	36	NA	0.91966	NA		Residuals	15	NA	0.88181	NA		Residuals	15	NA	0.88181	NA
Total	39	NA	1.0	NA		Total	16	NA	1.0	NA		Total	16	NA	1.0	NA

## Sheet: Table 3 PERMANOVA
Supplementary Table 3: PERMANOVA partitioning of genes expression profile based on distance matrices between transcriptomes (Bray Curtis dissimilarities, 999 permutations, with Adonis function in R).
	Global model
	Col-0 transcriptome
	df	F	R2	P
Compartment	1	408.02	0.89353	0.001
Microbes	1	7.43	0.01626	0.016
Light	1	8.44	0.01849	0.004
Compartment:Microbes	1	6.53	0.0143	0.016
Compartment:Light	1	5.1	0.01118	0.041
Microbes:Light	1	2.99	0.00655	0.078
Compartment:Microbes:Light	1	2.12	0.00465	0.22
Residuals	16	NA	0.03504	NA
Total	23	NA	1.00000	NA
	Model based on roots samples
	Col-0 transcriptome
	df	F	R2	P
Microbes	1	10.1014	0.36114	0.001
Light	1	7.3309	0.26209	0.001
Microbes:Light	1	2.5384	0.09075	0.041
Residuals	8	NA	0.28601	NA
Total	11	NA	1.00000	NA
	Model based on shoots samples
	Col-0 transcriptome
	df	F	R2	P
Microbes	1	4.8984	0.22397	0.003
Light	1	6.4024	0.29273	0.001
Microbes:Light	1	2.5704	0.11752	0.038
Residuals	8	NA	0.36578	NA
Total	11	NA	1.00000	NA

## Sheet: Table 3 DEGs
compartment	Cluster	GeneID	Synonym	Description	log2FC.Root_NC_(+BFOvs-BFO)	log2FC.Root_LP_(+BFOvs-BFO)	log2FC.Root_-BFO_(LPvsNC)	log2FC.Root_+BFO_(LPvsNC)	FDR.Root_NC_(+BFOvs-BFO)	FDR.Root_LP_(+BFOvs-BFO)	FDR.Root_-BFO_(LPvsNC)	FDR.Root_+BFO_(LPvsNC)
root	R1	AT1G02340	HFR1	Transcription factor HFR1	2.02100012716297	0.978592137264536	-1.5614155170335	-2.60382350693193	3.36049466811824e-05	0.502971555156936	0.0355466099170228	1.0198034519024e-05
root	R1	AT1G26560	BGLU40	Beta-glucosidase 40	0.942678015999795	0.612922451275413	-1.36912611703669	-1.69888168176107	0.0708817358706756	1	0.0311781882772731	0.00133187430617102
root	R1	AT1G64160	DIR5	Dirigent protein 5	3.30554118872314	-0.695838425181957	2.40177240082665	-1.59960721307844	0.000488790413390118	1	0.013815611788425	0.0261547939089412
root	R1	AT1G78290	SRK2C	SRK2C	1.28888699833501	1.38551173546246	-1.90559103083438	-1.80896629370692	1.58281781312916e-06	2.04399695077294e-05	3.83188295617489e-07	2.89785350923247e-08
root	R1	AT2G13360	AGT1	Serine--glyoxylate aminotransferase	1.438690374538	1.24067773208284	-1.12243668225668	-1.32044932471184	4.39482692337763e-07	4.12963942138463e-06	3.6281712612258e-05	9.96367758264917e-07
root	R1	AT2G45740	PEX11D	Peroxisomal membrane protein 11D	1.38865391956483	1.32610653408036	-1.30108104844139	-1.36362843392586	1.33685932029983e-05	0.00262213776653721	0.00302576083187733	2.35978747591922e-05
root	R1	AT2G46400	WRKY46	Probable WRKY transcription factor 46	0.914922968664474	0.731534796232468	-1.45164196019364	-1.63503013262564	0.0196949460983738	0.646243041630107	0.0109291651183763	0.000478053436354484
root	R1	AT3G07350		F21O3.6 protein	1.14003030470585	-0.487387700067126	1.02717491899786	-0.600243085775117	0.00208898577639096	0.33273956126921	0.00507721253459273	0.111588126470517
root	R1	AT3G15630		AT3g15630/MSJ11_3	2.09024458680477	0.0382581585284489	1.01732427647701	-1.03466215179931	2.39577958457589e-06	1	0.0107751714396974	0.00180973567372201
root	R1	AT3G44260	CAF1-9	Probable CCR4-associated factor 1 homolog 9	0.848329790473814	0.796377378972676	-1.35634312791532	-1.40829553941645	0.000765117410262853	0.0261080948068413	9.69002617047073e-05	5.40678767844618e-06
root	R1	AT3G45730		Putative uncharacterized protein At3g45730	2.10323330437784	1.43097486546375	-1.04335971236243	-1.71561815127653	5.93372133413717e-10	5.20175531000629e-06	0.000526079411326218	9.34850732365221e-09
root	R1	AT3G55970	JRG21	JRG21	5.63897731238971	-1.27724484038598	2.25613670420151	-4.66008544857418	7.34331419928027e-07	0.348633916787861	0.037705697196804	7.49227774241515e-07
root	R1	AT4G11280	ACS6	1-aminocyclopropane-1-carboxylate synthase 6	0.718550649561063	0.561559578680691	-1.04456533077395	-1.20155640165432	9.65837714185345e-05	0.00301171339813309	2.28583034171491e-06	1.12920199333893e-07
root	R1	AT4G16000		Putative uncharacterized protein At4g16000	1.88644575510856	-0.101745693830726	1.15766209903802	-0.830529349901265	0.000184792847636066	1	0.0272075192721154	0.0422187048929795
root	R1	AT4G17250		AT4g17250/dl4660w	1.83376582418579	0.645435202445573	-1.4800830047745	-2.66841362651471	3.72571313436917e-06	0.883599027643775	0.00795263966656564	7.56139931919546e-07
root	R1	AT4G29780		Nuclease	1.50356223700937	1.10874605245834	-1.3782558651714	-1.77307204972242	1.29523521051123e-05	0.00873343032024212	0.000954998268940595	2.3385730753829e-06
root	R1	AT5G21940		At5g21940	1.7634029921743	-0.116350825868016	1.27436728584483	-0.605386532197485	4.91918659353283e-06	1	0.000348251196185922	0.0602130008795247
root	R1	AT5G49360	BXL1	Beta-D-xylosidase 1	1.21027086679528	0.689408583215071	-1.1915183651685	-1.71238064874871	0.00760564544114459	0.455496338595045	0.0216013656428082	0.00028305541971445
root	R1	AT5G51190	ERF105	Ethylene-responsive transcription factor ERF105	1.02073977233476	1.3356855209639	-1.57060721806201	-1.25566146943288	0.00327535902914852	0.0118675001710336	0.00224563769179671	0.000687939061316014
root	R1	AT5G56870	BGAL4	Beta-galactosidase 4	1.07419827492889	0.611244701881813	-1.01694264147589	-1.47989621452296	0.00524282257747734	0.20666335019405	0.00835879804828285	0.000124017147887108
root	R1	AT5G57560	XTH22	Xyloglucan endotransglucosylase/hydrolase	1.78200965170362	1.32883499930222	-1.24996008515881	-1.70313473756021	1.00388799621689e-05	0.0154052686713841	0.0233370699546203	1.86347797137784e-05
root	R1	AT1G02640	BXL2	Probable beta-D-xylosidase 2	1.07790312321107	-0.0679501144713273	0.0315584454135402	-1.11429479226886	0.000103489907624615	1	1	5.81724170158273e-05
root	R1	AT1G03090	MCCA	Methylcrotonoyl-CoA carboxylase subunit alpha, mitochondrial	1.28099964343293	0.080126379110002	-0.371592815345321	-1.57246607966825	2.6634328836438e-06	1	0.235683280535674	1.44680418706311e-07
root	R1	AT1G04445		C2H2-like zinc finger protein	1.57898723400673	0.843454214138583	-1.30745053447795	-2.04298355434609	0.00472688413826089	0.78338831174682	0.125847412978913	0.00068527050615899
root	R1	AT1G07128		Potential natural antisense gene, locus overlaps with AT1G07130	1.18905015039113	0.481096660769031	-0.306198489849541	-1.01415197947164	1.37335339722444e-05	0.212818677893592	0.879432149662193	8.43756119357911e-05
root	R1	AT1G07150	MAPKKK13	F10K1.14 protein	1.1989617522894	0.156696307123525	-0.337251535135164	-1.37951698030104	0.000494785038791281	1	1	0.000224270966341667
root	R1	AT1G08630	THA1	Probable low-specificity L-threonine aldolase 1	5.23747588160511	2.31153551016839	-1.30187555606656	-4.22781592750328	2.85964687321917e-05	0.405722488692083	1	4.00074069503448e-05
root	R1	AT1G09930	OPT2	Oligopeptide transporter 2	2.70260192526447	1.35199252760275	-0.0109902155426038	-1.36159961320432	0.000597936406155105	0.219556048438929	1	0.0414093685170922
root	R1	AT1G10070	BCAT2	Branched-chain-amino-acid aminotransferase 2, chloroplastic	2.42737785470795	0.8039285449803	-1.19539267297462	-2.81884198270226	4.31708082518666e-06	0.869626606681479	0.171586573308697	4.24381090097385e-06
root	R1	AT1G11260	STP1	STP1	1.22653965076947	-0.394556942304336	-0.115721885936632	-1.73681847901044	5.33909671588385e-05	0.375022191234201	1	4.19397420028761e-07
root	R1	AT1G13260	RAV1	AP2/ERF and B3 domain-containing transcription factor RAV1	1.37998096381237	-0.273930599752206	0.648181900224984	-1.00572966333959	0.000197603717990928	1	0.133894748179466	0.00311266101062276
root	R1	AT1G15040	GAT1_2.1	Putative glutamine amidotransferase GAT1_2.1	3.05116638063316	-0.0787123225041884	-0.365175462536385	-3.49505416567373	0.0004691542509842	1	1	0.000656697818686727
root	R1	AT1G19380		At1g19380	1.12679463773901	-0.0589625002870955	0.185203239536406	-1.0005538984897	0.00250175933155697	1	1	0.00701349794674834
root	R1	AT1G19530		DNA polymerase epsilon catalytic subunit A	1.48082316855289	-0.101930373364848	-0.348722679710622	-1.93147622162836	1.4900072553896e-05	1	0.875909144352407	1.0624282035878e-06
root	R1	AT1G19770	PUP14	PUP14	0.996573326168333	0.359360659513357	-0.416061944611293	-1.05327461126627	1.23674708992739e-05	0.158724672998121	0.069412635100914	4.39186767723836e-06
root	R1	AT1G21400		Thiamin diphosphate-binding fold (THDP-binding) superfamily protein	2.33531322775085	-0.106472171978583	-0.546619234353447	-2.98840463408288	2.93159678981588e-06	1	1	2.39159832812918e-06
root	R1	AT1G23710		At1g23710	1.26967536164979	0.646619593087144	-0.603516464323188	-1.22657223288583	6.12847378482839e-07	0.007176441389766	0.0121729380930411	9.44474605170659e-07
root	R1	AT1G23870	TPS9	Probable alpha,alpha-trehalose-phosphate synthase	1.01207702165716	-0.112863230230558	-0.0573482332254036	-1.18228848511312	2.33319319500845e-06	1	1	1.85617620849776e-07
root	R1	AT1G27730	ZAT10	Zinc finger protein ZAT10	1.29826248800377	0.448942937175745	-0.813989306306194	-1.66330885713422	8.71757697219036e-05	0.570951403528832	0.0246584445530795	5.57794651076831e-06
root	R1	AT1G28330	DRM1	Dormancy-associated protein 1	1.06084626323456	0.550188228731709	-0.804504941744402	-1.31516297624725	1.53227935425696e-05	0.0129195510227884	0.00046214577222689	5.60878149695373e-07
root	R1	AT1G28370	ERF11	ERF domain protein 11	1.28649667699014	0.465067817876768	-0.616107127474483	-1.43753598658786	0.00102220655312282	1	0.534668455206002	0.000580455149849958
root	R1	AT1G30370		DLAH	1.89978186226133	1.05698405715035	-0.457977599758711	-1.30077540486969	9.7034111692664e-06	0.0338382974571159	1	0.00024804280404347
root	R1	AT1G30820		CTP synthase	1.71388004846244	-0.084533635896765	0.0811555761137237	-1.71725810824548	3.00212051848377e-08	1	1	1.86880092873617e-08
root	R1	AT1G33600		Leucine-rich repeat (LRR) family protein	1.47519797988716	0.628004561025992	-0.322835711371613	-1.17002913023278	0.000326714863559217	0.485929842924686	1	0.00228994174923515
root	R1	AT1G42550	PMI1	Protein PLASTID MOVEMENT IMPAIRED 1	1.82964380832022	0.563767933058062	-1.07170894816477	-2.33758482342693	0.00187742485404924	1	0.390238915912087	0.000356925459658991
root	R1	AT1G52690	LEA7	Late embryogenesis abundant protein 7	2.88139683410009	0.935726298759756	-0.820200490761074	-2.76587102610141	0.0388620518794201	1	1	0.0447752328216167
root	R1	AT1G53970		F15I1.5	1.58215097585418	0.332750169173369	-0.613953697471613	-1.86335450415242	0.0120016611525822	1	1	0.00362332003678011
root	R1	AT1G54500		At1g54500/F20D21_31	1.52842385097095	0.506690273658807	-0.392908169731172	-1.41464174704332	1.444876901171e-05	0.560585552437666	0.996177400213182	3.76916994202565e-05
root	R1	AT1G56240	PP2B13	F-box protein PP2-B13	2.71395607790315	0.303291739812669	-0.552275113033566	-2.96293945112405	0.00806042051221468	1	1	0.00493472116107828
root	R1	AT1G56250	VBF	F-box protein VBF	4.35912916663341	0.236103772522001	0.517468743935537	-3.60555665017587	0.000478877061076172	1	1	0.0012090182407796
root	R1	AT1G57650		ATP binding protein	2.10156425197993	1.18924524816568	-0.346189236373937	-1.25850824018818	0.00196456845006849	0.261216453207479	1	0.0434221340411565
root	R1	AT1G58340	DTX48	Protein DETOXIFICATION 48	1.67175499358282	-0.154482399217049	-0.352212146838942	-2.17844953963881	2.62992230369006e-07	1	0.789822427790948	8.0773178595632e-08
root	R1	AT1G59865		unknown protein; Has 35333 Blast hits to 34131 proteins in 2444 species: Archae - 798; Bacteria - 22429; Metazoa - 974; Fungi - 991; Plants - 531; Viruses - 0; Other Eukaryotes - 9610 (source: NCBI BLink).	2.44975223684888	-0.00468088127723654	0.120863982628823	-2.33356913549729	0.0269706364542585	1	1	0.0291933276308455
root	R1	AT1G61130	SCPL32	Serine carboxypeptidase-like 32	3.04087469293278	1.88237218995095	0.111917034385721	-1.04658546859611	7.11376740755426e-06	0.00286080955922656	1	0.0124196026932228
root	R1	AT1G61340		F-box protein At1g61340	1.57504607586835	0.878522968689417	-1.5273763750848	-2.22389948226374	0.00694347889340285	1	0.177836365696074	0.00162475523276691
root	R1	AT1G61370		G-type lectin S-receptor-like serine/threonine-protein kinase At1g61370	0.920722334036608	0.0335964914654152	-0.156155831307843	-1.04328167387904	4.84686037890565e-06	1	1	1.74101049361358e-06
root	R1	AT1G62760	PMEI10	Pectinesterase inhibitor 10	2.65391188029793	-0.555395669897266	0.650223899128525	-2.55908365106667	0.000423162922716064	1	1	0.000567138691204953
root	R1	AT1G62770	PMEI9	Pectinesterase inhibitor 9	0.963431769291214	0.218392957915266	-0.396796577030087	-1.14183538840603	5.53956132209788e-05	1	0.160866015945645	6.14769562634694e-06
root	R1	AT1G67470		Inactive serine/threonine-protein kinase At1g67470	1.22897994428832	0.659202276271781	-0.739579266412801	-1.30935693442934	0.000479487911884555	0.345060080113687	0.177084019546367	0.000359934057431227
root	R1	AT1G68840	RAV2	TEM2	0.951499686559045	-0.396158162877799	0.161918034729039	-1.18573981470781	0.000317219029533976	0.362737212935056	1	3.47043522023026e-05
root	R1	AT1G69490	NAC029	NAP	2.93539893212696	-0.586380192584238	0.204043255163879	-3.31773586954732	1.17269837565879e-05	1	1	1.6077423617731e-05
root	R1	AT1G69890		Actin cross-linking protein (DUF569)	1.57985350670768	0.110119940617894	-0.225016721049959	-1.69475028713974	4.58332848356474e-07	1	1	3.57994750188656e-07
root	R1	AT1G70700	JAZ9	TIFY domain/Divergent CCT motif family protein	2.66185097293395	1.33035841296222	0.289288498097583	-1.04220406187415	0.000213573200436346	0.0786399790043875	1	0.0332538720329829
root	R1	AT1G71030	ATMYBL2	At1g71030/F23N20_2	1.45643578740219	0.569395063149146	-0.577168608911497	-1.46420933316454	0.00516464892720845	1	1	0.00610147587089502
root	R1	AT1G72520	LOX4	Lipoxygenase 4, chloroplastic	1.59451711618797	0.574169590366876	-0.64405911504853	-1.66440664086962	0.00957942152349891	1	1	0.00786447985413669
root	R1	AT1G74450		At1g74450/F1M20_13	0.852701873329068	0.339560608973878	-0.531007367732863	-1.04414863208805	0.00022321234130018	0.560140573941169	0.0592753835951185	3.44290471353079e-05
root	R1	AT1G75490	DREB2D	Dehydration-responsive element-binding protein 2D	3.30577269062473	1.25389817020645	-0.895536578467643	-2.94741109888592	0.000515169923238016	0.974504643844221	1	0.000993731884394078
root	R1	AT1G76410	ATL8	ATL8	2.34063157959431	0.268792233611835	1.05486231816195	-1.01697702782053	2.20914799401897e-05	1	0.0860939944588891	0.00705919622368153
root	R1	AT1G76650	CML38	CML38	2.13045045863424	0.574640605878668	-0.31357326485802	-1.8693831176136	0.000275723878907904	1	1	0.000776453848938604
root	R1	AT1G77060		Carboxyvinyl-carboxyphosphonate phosphorylmutase, chloroplastic	1.11043714053323	-0.444531536044027	0.269731952524603	-1.28523672405265	0.000105831440970797	0.385324752213756	1	4.20179866133299e-05
root	R1	AT1G78830		EP1-like glycoprotein 2	1.6992585219779	0.0899219041586488	-0.509889789546962	-2.11922640736622	1.06316904970541e-06	1	0.218953588444163	1.08798136543699e-07
root	R1	AT1G80380	GLYK	D-glycerate 3-kinase, chloroplastic	2.17142974919249	1.42999341052568	-0.487187404683221	-1.22862374335003	2.62992230369006e-07	5.73073137655491e-05	0.357159724757345	0.000217091016100584
root	R1	AT1G80440		F-box/kelch-repeat protein At1g80440	1.40665224695657	-0.085293845632977	-0.290701481662605	-1.78264757425215	0.00011614326401792	1	1	7.24533397950912e-06
root	R1	AT2G04040	DTX1	Protein DETOXIFICATION	1.31833497742798	-0.862698666667859	0.94967250814131	-1.23136113595453	0.020325052847046	0.273304426776535	0.15606147777707	0.0286624353206378
root	R1	AT2G15890	MEE14	CCG-binding protein 1	1.6823822757572	0.135543522141393	-0.426896988538371	-1.97373574215418	2.99171788079822e-07	1	0.289514200057255	6.56835522317357e-08
root	R1	AT2G15960		Expressed protein	1.390449986456	0.716607104480474	-0.997904255675319	-1.67174713765084	0.00437462490011717	0.895811875158855	0.260639816640835	0.00147099991054192
root	R1	AT2G16890	UGT90A1	UDP-glycosyltransferase 90A1	1.01494643232931	0.6204309439259	-0.640017795325656	-1.03453328372907	0.000355735630306878	0.149713420014364	0.104240784462712	0.000397484142973739
root	R1	AT2G18210		At2g18210	1.62055086782746	0.585210225068381	-0.203753473498102	-1.23909411625718	1.4987248701086e-05	0.310032744225964	1	0.000182814187325987
root	R1	AT2G19800	MIOX2	At2g19800	2.43081240729939	0.694621460628788	0.194655827125996	-1.5415351195446	7.98424867437546e-06	0.390069485543323	1	0.000343316575855767
root	R1	AT2G21960		Expressed protein	1.8516859882238	1.1352862738688	-0.954381031799188	-1.67078074615418	0.00284913476444345	0.381411869415285	0.64552042169088	0.00539123497519916
root	R1	AT2G24130		Leucine-rich receptor-like protein kinase family protein	1.74576651388204	0.567787183420686	-0.352322308674334	-1.53030163913569	1.26632121505535e-06	0.318905926535201	1	6.40193182491193e-06
root	R1	AT2G25900	ATCTH	Zinc finger CCCH domain-containing protein 23	1.50170379769528	-0.043869703178383	0.151494035893932	-1.39407946497973	7.34331419928027e-07	1	1	1.38336631688617e-06
root	R1	AT2G28680		Cupin family protein	3.1349522149899	1.29533764455997	-0.550122630464048	-2.38973720089397	0.0015848886421235	0.832639973845537	1	0.0062000895177132
root	R1	AT2G29720	CTF2B	FAD/NAD(P)-binding oxidoreductase family protein	0.936196448860052	0.294266036574915	-0.394112316132992	-1.03604272841813	0.00823719749452684	1	1	0.00468773751637949
root	R1	AT2G31345		Putative uncharacterized protein	1.10511269580189	0.335887293425145	-0.638801896235424	-1.40802729861217	0.0428204051466403	1	0.7981278440446	0.00835495199585938
root	R1	AT2G33830	DRMH1	DRM2	1.52015829313202	0.546004303215915	-0.551052843747681	-1.52520683366378	1.4987248701086e-05	0.129395314916203	0.128225218024936	8.68004880211109e-06
root	R1	AT2G34510		Putative uncharacterized protein At2g34510	0.958268892954668	0.431255905589968	-0.581939652989713	-1.10895264035441	0.0633044419567793	1	0.912206853817215	0.0284577517472252
root	R1	AT2G36800	UGT73C5	Glycosyltransferase (Fragment)	2.6407942638687	-0.468447892064469	0.199484528282208	-2.90975762765096	0.00759163422315344	1	1	0.00404592012943828
root	R1	AT2G38240	ANS	Probable 2-oxoglutarate-dependent dioxygenase ANS	4.68302540764107	2.59256927299462	-0.429927844918455	-2.5203839795649	0.000511141509655934	0.189722590629507	1	0.00544900620387631
root	R1	AT2G40140	CZF1	Zinc finger CCCH domain-containing protein 29	0.830566482937548	-0.0330100531163104	-0.202771597540432	-1.06634813359429	0.000209165571556134	1	1	5.89372161597954e-06
root	R1	AT2G41010	CAMBP25	Calmodulin-binding protein 25	0.876601032880213	-0.206643915793698	0.00853178408377797	-1.07471316459013	0.000709718749951575	1	1	0.000125541955690814
root	R1	AT2G41100	CML12	Calmodulin-like protein 12	2.81965138776929	0.835544671071017	-0.255033266827514	-2.23913998352579	1.60572514241099e-07	0.128686427027583	1	1.38336631688617e-06
root	R1	AT2G42900		At2g42900	1.44659799836266	0.366050565669809	-0.602624392255166	-1.68317182494802	0.0926285866097603	1	1	0.0388434595904939
root	R1	AT2G44840	ERF13	Ethylene-responsive transcription factor 13	2.07847624379713	0.960727829911974	-0.249538919813	-1.36728733369815	0.000494785038791281	0.3773135260273	1	0.00797542019169881
root	R1	AT2G47400	CP12-1	Calvin cycle protein CP12-1, chloroplastic	1.4055629414958	0.652095236606497	-0.685574594883401	-1.4390422997727	0.000203215305360184	0.419477360857481	0.302035268955343	0.000214881095056772
root	R1	AT2G47780		REF/SRPP-like protein At2g47780	2.01678264171994	0.57204583165471	-0.290999180597331	-1.73573599066256	0.00189156964900428	1	1	0.00498136449697292
root	R1	AT3G03990	D14	Strigolactone esterase D14	1.05757867949178	-0.311139765995156	0.277672550273602	-1.09104589521333	3.32542242838446e-07	0.124602029740242	0.193659681580931	2.32738692122428e-07
root	R1	AT3G04000	ChlADR2	NADPH-dependent aldehyde reductase 2, chloroplastic	3.13706221136755	-0.374933173186583	0.70015348222665	-2.81184190232748	0.00694116723498193	1	1	0.0098310291216807
root	R1	AT3G04420	anac048	AT3g04420/T27C4_6	2.10237126428045	0.518554365579194	0.367537403427184	-1.21627949527407	0.000689591067750634	1	1	0.0260355598086732
root	R1	AT3G06850	BCE2	Lipoamide acyltransferase component of branched-chain alpha-keto acid dehydrogenase complex, mitochondrial	2.0128957567516	0.382181984372931	-0.437918865826934	-2.0686326382056	1.80141013210136e-07	0.729138305081256	0.449818792949801	1.37770587458296e-07
root	R1	AT3G14440	NCED3	9-cis-epoxycarotenoid dioxygenase NCED3, chloroplastic	2.65630347774334	1.71654645918026	-1.66979566574547	-2.60955268430855	5.48691898906568e-06	0.0943751431653574	0.101267494116661	9.85782905557618e-06
root	R1	AT3G14880		DNA-binding protein-like protein	1.07067202875669	0.0145729646093085	0.0110534120576169	-1.04504565208977	0.0245423974307875	1	1	0.0246821368957307
root	R1	AT3G15354	SPA3	Protein SPA1-RELATED 3	1.47610399602727	1.22620438143919	-0.778445603037884	-1.02834521762596	3.63698338755575e-05	0.00448292016665815	0.135837197339094	0.000982346494137366
root	R1	AT3G15450		AT3g15450/MJK13_11	2.27142703001585	0.217558937040676	-0.197822502023357	-2.25169059499853	1.70452350897854e-06	1	1	1.25648642075228e-06
root	R1	AT3G16120		At3g16120	3.24027270092242	0.28530553061034	0.00994637166414236	-2.94502079864793	0.0182059969449274	1	1	0.0243686818189146
root	R1	AT3G19390	RD21C	Probable cysteine protease RD21C	1.03044774869738	-0.0712572483858143	0.0212363933583601	-1.08046860372483	3.64086158814404e-05	1	1	1.28428990980634e-05
root	R1	AT3G20680		AT3g20680/F3H11_7	2.03097584374061	0.53823453353858	0.0646594701718134	-1.42808184003022	1.51956531477127e-05	0.768486779453309	1	0.000343659796410712
root	R1	AT3G21560	UGT84A2	UDP-glycosyltransferase 84A2	2.29441641827317	1.46236469039302	-1.20843005360494	-2.0404817814851	0.000174282060140217	0.133312033365574	0.31181863611848	0.000449480502059455
root	R1	AT3G21780	UGT71B6	UDP-glycosyltransferase 71B6	1.64447338731862	0.174624652887712	-0.169984288241086	-1.639833022672	0.0268111309563233	1	1	0.0235421027566638
root	R1	AT3G22840	ELIP1	ELIP1	2.73171597392531	1.83220631478656	-0.720584355838231	-1.62009401497697	0.00101734837212112	0.128651733536146	1	0.0184507175857914
root	R1	AT3G23240	ERF1B	Ethylene-responsive transcription factor 1B	1.95842365053911	-0.14389764134585	0.605595561508736	-1.49672573037622	0.0112468742177742	1	1	0.0455582682600315
root	R1	AT3G26200	CYP71B22	Cytochrome P450 71B22	3.97854432763194	0.569085723556271	1.02566235074015	-2.38379625333552	0.000197603717990928	1	1	0.00189120519326999
root	R1	AT3G28600		AAA-ATPase At3g28600	2.036514321069	1.07046308957485	-0.9462250925818	-1.91227632407595	0.000140309063888849	0.212079064476919	0.337541017015701	0.000234669391785378
root	R1	AT3G30775	POX1	Proline dehydrogenase 1, mitochondrial	2.50418330864595	0.136530393111308	0.331101079605434	-2.03655183592921	2.38883709624705e-06	1	1	2.1825705399157e-05
root	R1	AT3G45960	EXLA3	Expansin-like A3	2.30629452799097	0.42536178290843	-0.580567102598884	-2.46149984768142	7.49567062624687e-08	1	0.472095875200589	1.04201807362335e-07
root	R1	AT3G46110		At3g46110	1.32621245498205	0.0463262861563351	-0.0492807468656081	-1.32916691569132	0.00085116976898407	1	1	0.0010144812493644
root	R1	AT3G46530	RPP13	Disease resistance protein RPP13	1.81070731965665	0.833847997291525	-0.253010477691345	-1.22986980005647	2.28085411166661e-05	0.127314984876251	1	0.000701593785785437
root	R1	AT3G47340	ASN1	DIN6	2.81601079845023	0.0481207974892115	0.586402918742582	-2.18148708221843	2.39577958457589e-06	1	0.703041125356725	3.05844052748048e-05
root	R1	AT3G48390		AT3g48390/T29H11_90	3.33278246428578	1.42908371256375	-0.687411165160789	-2.59110991688282	6.9083562386239e-07	0.0930608278034628	1	2.16207695416093e-06
root	R1	AT3G48520	CYP94B3	CYP94B3	1.51386256153679	0.35589961179506	-0.372932784254506	-1.53089573399623	0.00730926050807822	1	1	0.00843151568948954
root	R1	AT3G49160	PKP4	Plastidial pyruvate kinase 4, chloroplastic	2.92463440845831	2.18013605477673	-0.683991441829445	-1.42848979551102	8.27974753021799e-05	0.0134679894433552	1	0.00411716767744684
root	R1	AT3G50970	XERO2	Dehydrin Xero 2	1.64358389822681	0.287225472584043	0.224895398371721	-1.13146302727105	2.34394688255039e-06	1	1	0.0001371178689954
root	R1	AT3G52840	BGAL2	Beta-galactosidase	1.3585308835482	0.325087399916279	-0.505073895585726	-1.53851737921765	2.13965776523451e-07	0.562279784629423	0.0628102906752965	9.31737957561447e-08
root	R1	AT3G53960	NPF5.7	Protein NRT1/ PTR FAMILY 5.7	1.44944541594126	0.138303852757661	0.212951116947765	-1.09819044623583	3.93956140869943e-05	1	1	0.000557353197187361
root	R1	AT3G55980	SZF1	Salt-inducible zinc finger 1	1.01045237728702	0.715959934109745	-0.720462566861232	-1.0149550100385	0.000140309063888849	0.00609033993085604	0.00632554433358482	9.3520451748445e-05
root	R1	AT3G57520	RFS2	Probable galactinol--sucrose galactosyltransferase 2	2.31400529144453	0.671456261692516	-0.0527381004985035	-1.69528713025052	1.29486055524614e-07	0.0633316512622492	1	5.61537447504724e-06
root	R1	AT3G59940	SKIP20	F-box/kelch-repeat protein SKIP20	1.99903717996956	0.947146396116788	-0.108827204532606	-1.16071798838537	1.77555310230489e-05	0.0699662522378832	1	0.00127327483891492
root	R1	AT3G60120	BGLU27	Beta-glucosidase 27	4.82256019899714	0.331223162528051	1.2822770326982	-3.20906000377089	0.000187210837410088	1	1	0.0010591758336321
root	R1	AT3G61060	AtPP2-A13	Phloem protein 2-A13	1.98612186771126	0.850898994186533	-0.610560389496517	-1.74578326302124	1.44204840437322e-07	0.016655715105939	0.14017021104103	6.24295017702515e-07
root	R1	AT4G01250	WRKY22	WRKY transcription factor 22	1.77142943266084	1.28387406941155	-0.524945453973406	-1.01250081722269	1.93868007522577e-07	0.000104367747585811	0.247464736210889	6.16585747529995e-05
root	R1	AT4G06746	RAP2-9	Ethylene-responsive transcription factor RAP2-9	1.71533327621122	1.1508761696245	-0.830665792980255	-1.39512289956698	9.99218978250658e-05	0.0444580510481419	0.259969925978248	0.000627724052524476
root	R1	AT4G13395	DVL10	DVL10	0.805166196556767	0.0352535076438302	-0.656740564833766	-1.4266532537467	0.48675473929833	1	1	0.0425879929793593
root	R1	AT4G15975		RING/U-box superfamily protein	1.81853366959634	0.347854113674101	0.0621480762644795	-1.40853147965776	0.0128192022022533	1	1	0.0476843236808137
root	R1	AT4G17490	ERF6	Ethylene-responsive transcription factor 6	1.25091311306045	0.154941934142956	-0.25072030177216	-1.34669148068965	2.8071799739361e-06	1	1	1.67968323811896e-06
root	R1	AT4G18197	PUP7	Probable purine permease 7	1.75911765436377	0.539153181729638	-0.658929188955517	-1.87889366158965	0.000130549344467026	1	0.741700608243737	0.000129246966387756
root	R1	AT4G18205	PUP22	Probable purine permease 22	1.90438940593228	0.178745614614284	-0.0542713884486863	-1.77991517976668	0.00589650339420721	1	1	0.00947258183903919
root	R1	AT4G21680	NPF7.2	Protein NRT1/ PTR FAMILY 7.2	1.97448609180682	-0.67293029997351	0.496516622212177	-2.15089976956815	7.52430892068533e-08	0.0724600528565155	0.213783914068512	8.59738052641146e-08
root	R1	AT4G21920		Putative uncharacterized protein AT4g21920	2.98157704922573	0.84505986076213	-0.99243767723871	-3.12895486570231	0.00470370338928929	1	1	0.00324720458169669
root	R1	AT4G21930		Putative uncharacterized protein At4g21930	3.69061189007009	0.596457842397862	0.740129651744025	-2.3540243959282	0.00325634960123427	1	1	0.0339163764607189
root	R1	AT4G22680	MYB85	MYB transcription factor	0.919012691094147	0.334668816404352	-0.415715812354085	-1.00005968704388	0.0154394596325462	1	1	0.00899327939607969
root	R1	AT4G22690	CYP706A1	Cytochrome P450, family 706, subfamily A, polypeptide 1	2.98954145114732	1.94817985462428	-0.282691055321634	-1.32405265184467	6.58944463503015e-08	6.87942697128411e-05	1	3.52961968533244e-05
root	R1	AT4G22710	CYP706A2	Cytochrome P450 - like protein	3.07014899051644	1.90949294976884	-0.911427505272944	-2.07208354602055	1.91137588979256e-07	0.00346486969297852	0.485665945947961	1.73046043402811e-06
root	R1	AT4G22990		Major Facilitator Superfamily with SPX (SYG1/Pho81/XPR1) domain-containing protein	1.71415180016929	1.33896013141734	-0.972107252349243	-1.3472989211012	0.000723640745432708	0.0588569750759824	0.310411134099674	0.00427488923743036
root	R1	AT4G24230	ACBP3	Acyl-CoA-binding domain 3	1.5534702649436	0.133605695297428	-0.385656159560315	-1.80552072920648	7.69920097670886e-06	1	0.731681029239635	1.82640197911775e-06
root	R1	AT4G24340		At4g24340	2.19585686528276	1.79608793894976	-0.67594645979015	-1.07571538612315	3.07629795649952e-08	2.50395104423871e-06	0.106713677154416	4.83459267960624e-05
root	R1	AT4G24570	PUMP4	DIC2	1.13085387592616	0.536651793817823	-0.819690388355814	-1.41389247046415	0.000147549664708192	0.365135832656295	0.0281328875427025	2.33063310463447e-05
root	R1	AT4G24960	HVA22D	HVA22-like protein	1.2982288514564	0.642243664205863	-0.44689287982407	-1.10287806707461	3.15495195578983e-05	0.0625575544027526	0.352005018061424	0.000164443756248198
root	R1	AT4G25470	DREB1C	C-repeat binding factor 2	2.40154181353173	0.407210971138333	-1.1862477618373	-3.1805786042307	0.000375134379772002	1	0.575321767914581	0.000137469565242264
root	R1	AT4G25480	DREB1A	Dehydration-responsive element-binding protein 1A	2.80138299522089	0.701305365806004	0.0303913886051713	-2.06968624080972	6.70075427565497e-06	0.809607194799786	1	4.89897869189147e-05
root	R1	AT4G26260	MIOX4	MIOX4	5.0252221027728	2.50814514964351	-1.23255218431752	-3.7496291374468	2.89978976235321e-05	0.215979525809902	1	4.22171653275297e-05
root	R1	AT4G27410	RD26	NAC (No Apical Meristem) domain transcriptional regulator superfamily protein	2.0010090702582	1.43440711030171	-0.769044799098936	-1.33564675905543	1.23204004703594e-05	0.0051076512887846	0.328612432109971	0.000439234331656082
root	R1	AT4G27460	CBSX5	CBSX5	1.20110286549665	0.00492413218610011	-0.0355262597681865	-1.23170499307874	0.0128263988335147	1	1	0.0111020145854087
root	R1	AT4G27654		At4g27654	1.49619649589545	0.778535737409673	-1.15839575895535	-1.87605651744113	0.000800799651945553	0.639080157912026	0.0985157237547569	0.000189884934762354
root	R1	AT4G28040		WAT1-related protein At4g28040	1.88056125791594	0.924766796431161	-0.88080881637821	-1.83660327786299	7.11136986289056e-06	0.123678180441889	0.140576296280729	1.17283729855474e-05
root	R1	AT4G32480		AT4g32480/F8B4_180	1.51564861698906	0.55424647570182	-0.598199871636805	-1.55960201292404	0.000261581980956143	0.868654835789143	0.635707113626852	0.000288753629509873
root	R1	AT4G34138	UGT73B1	Glycosyltransferase (Fragment)	1.12803516572863	-0.170481757269364	-0.206246775676246	-1.50476369867424	7.80086025238003e-05	1	1	2.59617940403038e-06
root	R1	AT4G35440	CLC-E	Chloride channel protein	2.08811747599434	1.19182088290366	-0.293233943576634	-1.18953053666731	0.00066613904127448	0.158724672998121	1	0.0245170732786581
root	R1	AT4G35770	STR15	SEN1	3.18827900605171	1.52873959307444	-2.33617727037446	-3.99571668335173	5.54441863901403e-05	1	0.239372812200259	0.000100373609683217
root	R1	AT4G38470	STY46	Serine/threonine-protein kinase STY46	1.82283212258859	0.579651558552819	-0.576023536835596	-1.81920410087136	9.05713602323936e-07	0.0957964672232996	0.10104473628044	6.48564876606923e-07
root	R1	AT5G01600	FER1	Ferritin-1, chloroplastic	1.84679961668123	1.0598373290627	-0.290213493234353	-1.07717578085289	1.61298537065676e-05	0.00821258228492341	1	0.00320684534278303
root	R1	AT5G01732		other RNA	1.80467844115136	-0.35952572065092	0.0892388350284283	-2.07496532677385	0.0227657020276799	1	1	0.00897060469165147
root	R1	AT5G06690	WCRKC1	WCRKC thioredoxin 1	2.86411976645786	1.71462682438243	-1.53761724457808	-2.68711018665351	0.000258652798154433	0.255422204858298	0.386727192844132	0.000364769312595757
root	R1	AT5G07440	GDH2	Glutamate dehydrogenase	1.31285446238004	-0.180837523500736	0.369527346530454	-1.12416463935033	0.000161850720468764	1	0.708674392418867	0.000589136736345722
root	R1	AT5G10380	ATL55	E3 ubiquitin-protein ligase RING1	1.93455768637232	0.480114705699147	-0.379255130523458	-1.83369811119663	0.000497740238972529	1	1	0.000761555024317197
root	R1	AT5G11320	YUC4	YUC4	1.68689556884273	0.375363527310386	-0.198204788923418	-1.50973683045576	0.00898779436213477	1	1	0.0166503323321046
root	R1	AT5G14120		Major facilitator superfamily protein	1.39593770621361	0.986985244254927	-0.873705138633225	-1.2826576005919	4.2909507902872e-06	0.000286483883047998	0.00150413559877007	8.39717088096832e-06
root	R1	AT5G18470		Curculin-like (Mannose-binding) lectin family protein	1.67257320187534	-0.467003518602524	0.150633734623846	-1.98894298585402	2.27153010187188e-05	0.944767435018347	1	1.07483069110797e-05
root	R1	AT5G20230	BCB	SAG14	1.57602929043413	-0.269693794285859	0.459504127829103	-1.38621895689089	0.0114168745326427	1	1	0.0231535650207523
root	R1	AT5G20250	DIN10	Raffinose synthase family protein	2.52476649443935	0.780828067747172	-0.703414064369608	-2.44735249106178	1.46519437404738e-07	0.0456581746462887	0.0897633082364649	1.55334618565082e-07
root	R1	AT5G22520		At5g22520	2.22719325593709	-0.450480481664836	0.576877520910476	-2.10079621669145	0.0290999305639902	1	1	0.0346960104943019
root	R1	AT5G22920	RZPF34	E3 ubiquitin-protein ligase RZFP34	2.18427111798071	-0.0122414215868902	0.361431124684772	-1.83508141488283	1.27985424238571e-05	1	1	5.80866923188445e-05
root	R1	AT5G28510	BGLU24	Beta-glucosidase 24	1.72233704311284	0.0397223949706973	0.408559184144825	-1.27405546399732	0.00680009234265013	1	1	0.0386538062176377
root	R1	AT5G28646	WVD2	Protein WAVE-DAMPENED 2	1.81750409685864	0.458551010600948	0.169746528836513	-1.18920655742118	3.95570251303507e-05	0.93584712722895	1	0.00125472581042755
root	R1	AT5G35735		Cytochrome b561 and DOMON domain-containing protein At5g35735	1.31813846702328	0.274035714376802	-0.34331398940971	-1.38741674205618	7.69920097670886e-06	1	0.558077393879504	3.84551346909952e-06
root	R1	AT5G35777	NA	NA	4.16546125642373	-0.184990907519835	0.475864161529593	-3.87458800241397	1.85401962484781e-05	1	1	2.91591452656538e-05
root	R1	AT5G38710	POX2	Proline dehydrogenase 2, mitochondrial	0.916692411714944	-0.0151094209170446	-0.237097314583241	-1.16889914721523	0.00111077265218509	1	1	0.000168025073479741
root	R1	AT5G39580	PER62	Peroxidase 62	2.91618507296025	0.340978253252449	0.761496153017335	-1.81371066669047	6.29278223035069e-08	1	0.147024145483847	3.06251994449809e-06
root	R1	AT5G41080	GDPD2	Glycerophosphodiester phosphodiesterase GDPD2	1.28677989003741	0.251312885302519	-0.392526890554353	-1.42799389528925	0.000799806582982913	1	1	0.000267418644175518
root	R1	AT5G42325		Transcription factor IIS protein	1.34292094497097	0.0525105683650575	-0.699226268551031	-1.98963664515694	0.0203019191121342	1	0.852586824515421	0.00113710674970814
root	R1	AT5G42900	COR27	Cold regulated protein 27	2.26179909726715	-0.714793002042122	-0.0673646423702885	-3.04395674167956	0.0181943004716932	1	1	0.00312363816932883
root	R1	AT5G52310	RD29A	Low-temperature-induced 78 kDa protein	3.70025127704352	2.97827310501072	-0.699323118509248	-1.42130129054204	0.00200001765989352	0.0496888264642253	1	0.0445296574965372
root	R1	AT5G52870	MAKR5	Probable membrane-associated kinase regulator 5	0.805013913190666	-0.250736485984203	-0.0269696806440285	-1.0827200798189	3.269167371778e-05	0.560586433277095	1	1.34226825730247e-06
root	R1	AT5G56100		Glycine-rich protein / oleosin	1.60562645485186	0.061622581897101	-0.661247911906955	-2.20525178486172	1.4390870823384e-06	1	0.143613206274662	2.9157228241596e-07
root	R1	AT5G56550	OXS3	Emb	2.10264212215624	0.628936641811514	-0.547843127558538	-2.02154860790327	2.43880113254216e-05	0.962091138995806	1	5.01207767878825e-05
root	R1	AT5G56960		basic helix-loop-helix (bHLH) DNA-binding family protein	2.93174538637345	-0.429141576589249	0.695158916134018	-2.66572804682868	0.00044679907679331	1	1	0.000806201153615975
root	R1	AT5G58660		2-oxoglutarate (2OG) and Fe(II)-dependent oxygenase superfamily protein	1.07370899067884	0.328351629960268	-0.48961075886386	-1.23496811958243	0.00874662999499201	1	0.959761918811825	0.00400599440318232
root	R1	AT5G59590	UGT76E2	Glycosyltransferase (Fragment)	2.58895878335324	1.67770565942599	-0.583823440337587	-1.49507656426483	2.20914799401897e-05	0.015436230797488	1	0.00154171326051597
root	R1	AT5G60850	DOF5.4	OBP4	0.828455332200316	0.244308067716294	-0.559092276575111	-1.14323954105913	6.54132282784733e-07	0.188516505084928	0.000252439031381499	1.15730330832463e-08
root	R1	AT5G61600	ERF104	Ethylene-responsive transcription factor ERF104	0.960600754476078	0.449458516945626	-0.501339135130793	-1.01248137266124	0.00147640360590377	0.42161518589454	0.24829514300159	0.000822463004452457
root	R1	AT5G63160	BT1	BTB/POZ and TAZ domain-containing protein 1	2.01589442263065	0.374506089046954	0.285232372584231	-1.35615596099947	4.69292562033483e-06	1	1	0.000188026802014394
root	R1	AT5G64040	PSAN	Photosystem I reaction center subunit PSI-N, chloroplast, putative / PSI-N, putative (PSAN)	1.47714216496352	0.204727384193834	0.138495366128215	-1.13391941464147	0.000768092777948877	1	1	0.00577424943166575
root	R1	AT5G64120	PER71	Peroxidase	1.9635510287319	1.44350966812149	-0.499481248512872	-1.01952260912328	0.000141102152372333	0.00432449588899895	1	0.0334894334597111
root	R1	AT5G64530	NAC104	NAC domain-containing protein 104	0.861124884048525	0.325108784467844	-0.48240932192358	-1.01842542150426	0.0121652486037752	1	0.591107089101916	0.00438349288407477
root	R1	AT5G65690	PCK2	phosphoenolpyruvate carboxykinase 2	3.12873365966206	2.19042118901372	-0.441177513469537	-1.37948998411788	7.796254217183e-08	3.27574677540033e-05	1	9.80913087496949e-05
root	R1	AT5G66050		Putative uncharacterized protein At5g66050	1.04606360086703	-0.146623570346249	0.0211615509973484	-1.17152562021593	2.06670702865649e-06	1	1	5.79031734917562e-07
root	R1	AT5G66640	DAR3	DA1-related protein 3	1.09138493743765	0.53353111514814	-0.537550478681497	-1.09540430097101	0.000414700773164775	0.390852072425828	0.327266423410311	0.00052662153630077
root	R1	AT1G03610		Plant/protein (DUF789)	1.01983607062783	0.0482017166090518	0.172891966858815	-0.798742387159962	3.24633689496067e-07	1	0.892218849897669	6.41762520887769e-06
root	R1	AT1G05880	ARI12	Probable E3 ubiquitin-protein ligase ARI12	1.00775597470857	0.685196646907535	0.101412234528066	-0.221147093272969	0.00122877211109039	0.0329370115355292	1	1
root	R1	AT1G06002		Potential natural antisense gene, locus overlaps with AT1G06000	1.21275521135166	0.647875483286487	0.432536530527854	-0.132343197537321	0.00245343443772071	0.131741023962711	0.895569902362937	1
root	R1	AT1G06520	GPAT1	Glycerol-3-phosphate acyltransferase 1	1.32009966618643	0.423753141668581	0.0427965433065185	-0.853549981211331	7.98424867437546e-06	0.31508278422455	1	0.000580779066692044
root	R1	AT1G14040	PHO1;H3	Phosphate transporter PHO1 homolog 3	1.17520775999984	0.528083360700605	-0.0399115458977137	-0.687035945196953	2.51011247601379e-07	0.00518683027175249	1	0.000131447825876133
root	R1	AT1G14185		At1g14180/F7A19_27	1.07843565854988	0.918183393820553	-0.00452466580360467	-0.164776930532933	6.18655426995402e-05	0.000379036517237419	1	1
root	R1	AT1G14550	PER5	Peroxidase 5	1.92303025948921	0.661327456073012	0.306653913313029	-0.955048890103168	2.98469351123294e-05	0.298737073794458	1	0.00694570871709149
root	R1	AT1G17230		Leucine-rich receptor-like protein kinase family protein	1.00548705246922	0.678627088525852	-0.314014492546821	-0.640874456490191	0.000223950125233868	0.0311553093417281	0.899641196474105	0.0104380840693455
root	R1	AT1G18100	MFT	Protein MOTHER of FT and TFL1	1.07814274617278	0.26522969431261	0.204333909616041	-0.608579142244129	0.0230536600478877	1	1	0.301491487172791
root	R1	AT1G19180	TIFY10A	TIFY10A	1.40487498260301	0.511600594258313	0.339824390731734	-0.553449997612958	4.41503124811232e-05	0.197703572084652	0.806550216473996	0.112190246986734
root	R1	AT1G19250	FMO1	Probable flavin-containing monooxygenase 1	1.35766517905324	0.285156988322405	0.912085267439726	-0.16042292329111	0.000198473527558711	1	0.0121031204703528	1
root	R1	AT1G20450	ERD10	Dehydrin ERD10	1.14721165478764	0.516686093750679	-0.0575473199410732	-0.688072880978036	2.22495776558579e-05	0.0451912297763501	1	0.00405568647063344
root	R1	AT1G21528		Putative uncharacterized protein	2.7452552550085	2.37678177235569	0.269170840096921	-0.0993026425558863	0.000154270604992622	0.000394956885581101	1	1
root	R1	AT1G22710	SUC2	Sucrose transport protein SUC2	1.18624846766532	0.639570352727974	-0.210217284426461	-0.756895399363811	6.83220808016757e-06	0.0101178841008967	1	0.000783641627923384
root	R1	AT1G22750		AT1G22750 protein	1.02409375143623	0.792331236972835	-0.324007293130356	-0.555769807593755	0.0104132556336585	0.126222633469766	1	0.240122904733948
root	R1	AT1G23390		F-box/Kelch repeat-containing F-box family protein	1.04514287426832	-0.517700706373131	0.82743543594363	-0.735408144697826	0.00123131587444625	0.188093876963815	0.0104110288784867	0.018397678625414
root	R1	AT1G23760	PGL1	Polygalacturonase 1 beta-like protein 1	1.85421934725125	1.63771596969719	-0.43595270523537	-0.652456082789432	1.91137588979256e-07	3.42743618247855e-06	0.526923619576246	0.00534855302078549
root	R1	AT1G24130		F3I6.5 protein	1.50551971334102	0.959366818531641	-0.205378475129696	-0.751531369939071	0.0212131644400442	0.391055497122871	1	0.413660159107764
root	R1	AT1G30190		Cotton fiber protein	3.20873990272875	2.2919924980618	0.121239517981172	-0.795507886685785	0.00496445635021075	0.0695427019547629	1	1
root	R1	AT1G34520		Probable long-chain-alcohol O-fatty-acyltransferase 8	1.50834562072325	1.24979844378139	0.256003198525526	-0.00254397841633502	0.0136980011774746	0.0351490838461507	1	1
root	R1	AT1G35240	ARF20	auxin response factor 20	1.7869127491232	1.29609870521254	0.169034038905027	-0.321780005005634	0.00122207020171247	0.019098531323178	1	1
root	R1	AT1G47603	ATPUP19	purine permease 19	2.07565449202391	0.50195588561251	0.83113444150624	-0.742564164905162	7.98424867437546e-06	0.430940614358032	0.111851267499857	0.020371297769373
root	R1	AT1G52870		At1g52870/F14G24_14	1.63493850476869	0.661748848011758	-0.233717912150191	-1.20690756890713	0.0295022117360375	1	1	0.112538190804208
root	R1	AT1G53090	SPA4	SPA4	1.22833428860087	0.958257303426855	-0.433986881058789	-0.704063866232801	0.000187439149390971	0.0115822204982698	0.735282936117119	0.0161484414810291
root	R1	AT1G53633		unknown protein; FUNCTIONS IN: molecular_function unknown; INVOLVED IN: biological_process unknown; LOCATED IN: cellular_component unknown; Has 5 Blast hits to 5 proteins in 2 species: Archae - 0; Bacteria - 0; Metazoa - 2; Fungi - 0; Plants - 3; Vi /.../- 0; Other Eukaryotes - 0 (source: NCBI BLink).	1.19417809038411	0.867301598681179	-0.239420329108633	-0.56629682081156	0.0113565199566654	0.171191409844088	1	0.367609670805195
root	R1	AT1G61610		Serine/threonine-protein kinase	1.93901150789516	0.0971049881618713	1.47895487701629	-0.362951642716995	0.0486102903126525	1	0.207304752034683	1
root	R1	AT1G62750	CPEFG	Elongation factor G, chloroplastic	1.05071560765677	0.189168585286233	0.186427567951076	-0.675119454419461	4.57999027224987e-07	0.830349799014724	0.882398437808965	8.16863318476727e-05
root	R1	AT1G62840		Ankyrin repeat/KH domain protein (DUF1442)	1.10461360957214	0.679930724887131	0.0285551313089791	-0.396127753376027	9.77259953535339e-05	0.017124293196145	1	0.164131533976934
root	R1	AT1G63580	CRRSP6	Probable cysteine-rich repeat secretory protein 6	1.55796596740416	1.70058705727061	-0.66442722471341	-0.521806134846955	2.07187051524872e-05	6.27074683337168e-05	0.286305726991523	0.0811479973141537
root	R1	AT1G70210	CYCD1-1	Cyclin-D1-1	1.29293188229997	0.819003843855582	-0.199181932089374	-0.673109970533765	1.36230806177584e-07	7.88112466549841e-05	1	0.000276443291022707
root	R1	AT1G73260	KTI1	Kunitz trypsin inhibitor 1	1.32877944127	0.955527639803352	-0.487353055577055	-0.8606048570437	9.70240515862827e-05	0.00251859234351529	0.25528771110049	0.00588715485664184
root	R1	AT1G73885		unknown protein; FUNCTIONS IN: molecular_function unknown; INVOLVED IN: biological_process unknown; LOCATED IN: chloroplast thylakoid membrane, chloroplast; Has 37 Blast hits to 37 proteins in 13 species: Archae - 0; Bacteria - 0; Metazoa - 0; Fungi /.../Plants - 37; Viruses - 0; Other Eukaryotes - 0 (source: NCBI BLink).	1.00169756927386	0.0712996399713224	-0.00239126424697012	-0.932789193549509	0.0129754401359661	1	1	0.022109285881804
root	R1	AT2G05160		Zinc finger CCCH domain-containing protein 18	1.05198839809494	0.679874282664503	-0.183510157685375	-0.555624273115809	0.000415462412087398	0.0470059052667614	1	0.0492866949607626
root	R1	AT2G16365		F-box protein At2g16365	2.10429459668244	1.4309364441879	0.0107099427574096	-0.662648209737131	9.49346978199019e-08	1.98314537961611e-05	1	0.00325837104344723
root	R1	AT2G20670		Expressed protein	1.68782661313496	1.09060912386209	-0.179445201280751	-0.77666269055363	0.000189873030689777	0.0251693914526545	1	0.0479403541627566
root	R1	AT2G25090	CIPK16	Non-specific serine/threonine protein kinase	1.16852923477855	0.763862606201511	-0.0226053637319907	-0.427271992309027	0.000497423210589344	0.0327891838664855	1	0.274040545083194
root	R1	AT2G28210	ATACA2	ATACA2	2.23037151177636	0.572583117471723	0.761548984732718	-0.896239409571916	0.00210606219067051	1	1	0.221508448139699
root	R1	AT2G30600		BTB/POZ domain-containing protein	1.21555550294385	0.902649335237864	-0.442713538276933	-0.755619705982921	1.47195021495999e-06	6.26785448323059e-05	0.0624062923938855	0.000354632867115284
root	R1	AT2G32740	GT13	Probable xyloglucan galactosyltransferase GT13	2.29823201962684	-0.948077307948105	2.00109564255256	-1.24521368502239	0.0297975317564164	0.878002250846707	0.0686566826760494	0.336344691456461
root	R1	AT2G34350		Nodulin-like / Major Facilitator Superfamily protein	1.59247573365468	1.33642559955737	0.183996020749076	-0.0720541133482282	1.43238632769322e-06	5.75420336573288e-06	1	1
root	R1	AT2G34930		Disease resistance family protein / LRR family protein	2.41977539054915	1.24456101412922	0.271220633214976	-0.903993743204957	4.68958427528549e-05	0.03094440680553	1	0.0245978820042964
root	R1	AT2G35930	PUB23	E3 ubiquitin-protein ligase PUB23	1.24115164063004	0.420849462127641	-0.0116059014050407	-0.831908079907436	1.26806573625752e-06	0.0868135210439597	1	0.000131081378823119
root	R1	AT2G36320	SAP4	Zinc finger A20 and AN1 domain-containing stress-associated protein 4	1.12684476268892	0.399649307054347	-0.103897675360505	-0.831093130995082	1.06957091926194e-06	0.0495956512932508	1	3.64345618188242e-05
root	R1	AT2G39570	ACR9	ACT domain-containing protein ACR9	1.2453252199308	0.62276028567535	-0.222484181444089	-0.845049115699537	3.97612146460701e-07	0.00161528139464964	0.72227708909778	4.30052639439217e-05
root	R1	AT2G42360	ATL41	E3 ubiquitin-protein ligase ATL41	1.12391291396643	0.118933821897761	-0.0469934909733999	-1.05197258304207	0.0449677846065007	1	1	0.0606415137606839
root	R1	AT2G43910	ATHOL1	HOL1	1.05603622385498	0.98047524977842	-0.371728100501141	-0.447289074577701	6.00589270880075e-05	0.000105040740753163	0.274275075497877	0.0872492340472241
root	R1	AT2G45850	AHL9	AT-hook motif nuclear-localized protein 9	1.52548586044572	1.14856435223244	-0.0609884638943465	-0.437909972107629	0.00233059388091357	0.035565652861076	1	0.835609927499901
root	R1	AT2G46510	AIB	Transcription factor ABA-INDUCIBLE bHLH-TYPE	1.07971921842244	0.301331342330216	-0.0881355355506104	-0.866523411642835	2.15929388618724e-05	0.689452128913014	1	0.000230966891814746
root	R1	AT2G47460	MYB12	Transcription factor MYB12	1.9178487245066	1.24551771469335	0.202807981247647	-0.469523028565602	0.0016105081886284	0.0549739700954565	1	0.932188106224846
root	R1	AT2G47810	NFYB5	NF-YB5	1.03262276964826	0.600306848959203	-0.469061869318623	-0.901377790007676	0.0384926081244944	0.788696898507997	1	0.0726049114252478
root	R1	AT3G01060		Lysine-tRNA ligase	1.51387722426994	1.285138123864	-0.717653717883966	-0.946392818289908	0.0101641442664886	0.114353411252608	0.986868928080796	0.110204675357601
root	R1	AT3G04220		Disease resistance protein (TIR-NBS-LRR class) family	1.59484356417623	0.886235931597398	-0.0382871393659947	-0.746894771944831	1.52474945543436e-05	0.0167840133947072	1	0.00877606488992538
root	R1	AT3G13750	BGAL1	Beta-galactosidase 1	1.03170957101949	0.209539985096455	-0.0854140379412831	-0.907583623864314	5.59825816173499e-05	1	1	0.000165148629740458
root	R1	AT3G15210	ERF4	Ethylene-responsive transcription factor 4	1.20187490426038	0.518809646812056	-0.278642574249878	-0.961707831698202	1.17908424190526e-06	0.0157684584179713	0.451052410906152	1.51870061618148e-05
root	R1	AT3G15840	PIFI	Post-illumination chlorophyll fluorescence increase	2.44830126062509	-0.238329139655123	1.91345889150343	-0.773171508776785	0.0263223633508277	1	0.123462582023846	1
root	R1	AT3G16350		At3g16350	2.16805106709434	1.48988215202141	-0.0794745540545845	-0.757643469127517	1.37335339722444e-05	0.00189338255359491	1	0.0246629209530082
root	R1	AT3G18773	ATL77	RING-H2 finger protein ATL77	1.2993284915734	0.466282323334576	0.28354920658776	-0.549496961651061	0.00122998930830569	0.658365537239891	1	0.205688888496104
root	R1	AT3G21080		ABC transporter-like protein	2.19613208804512	1.17290586937865	0.173457656995251	-0.849768561671227	0.0190467125212419	0.538650477729249	1	0.660414566350652
root	R1	AT3G23550	DTX18	Protein DETOXIFICATION 18	1.92609401191108	0.174290825320958	0.755650239360644	-0.996152947229473	0.00793334544612359	1	1	0.153362283014382
root	R1	AT3G24140	FAMA	FMA	3.17354290207272	0.87299863224665	0.475864161529593	-1.82468010829647	0.00438706443825501	1	1	0.109040618189265
root	R1	AT3G44630		Disease resistance protein (TIR-NBS-LRR class) family	1.14144265849826	0.34137156761777	-0.179523045357803	-0.97959413623829	0.000790960434646226	1	1	0.00310712733278102
root	R1	AT3G45060	NRT2.6	High affinity nitrate transporter 2.6	3.23399565101534	1.93906016493805	0.725780987750675	-0.569154498326615	0.00273249187912842	0.0746506196244332	1	1
root	R1	AT3G48240		At3g48240	1.49181382477992	1.35761835922802	-1.00968693835092	-1.14388240390283	0.0468825470585525	0.25454701419484	0.714552970353611	0.134189205457063
root	R1	AT3G50290		HXXXD-type acyl-transferase family protein	2.51999716799524	2.31916838061995	-0.0384844348209867	-0.239313222196284	0.000906838716702704	0.00212445705948305	1	1
root	R1	AT3G51895	SULTR3;1	Sulfate transporter 31	2.16881242984664	1.11803493394775	0.164759307540929	-0.886018188357959	0.0328136411134485	0.728780902205062	1	0.742701476634878
root	R1	AT3G52060		At3g52060	1.10403772293371	0.751227239654861	-0.300441024628916	-0.65325150790776	3.91924274745247e-06	0.00030949099573218	0.311717784614921	0.00129723081657785
root	R1	AT3G52520		At3g52520	1.19589421080595	0.623509491763083	0.0194639137241379	-0.552920805318733	0.00611251131284599	0.41533344173927	1	0.333139336767109
root	R1	AT3G57020	SSL9	Protein STRICTOSIDINE SYNTHASE-LIKE 9	1.63280390264736	1.7557229959188	-0.793320514354047	-0.670401421082608	0.0012515482798258	0.00272129054864068	0.502547775544173	0.240798129747977
root	R1	AT3G57600	DREB2F	Dehydration-responsive element-binding protein 2F	2.84131517170411	1.66984853927933	-0.0441522575213718	-1.21561888994615	0.0130932401494642	0.379617458058848	1	0.553460648069827
root	R1	AT4G01026	PYL7	RCAR2	1.27112209548867	0.762279332480585	-0.482466096355838	-0.991308859363928	9.8873993781042e-06	0.0203340061834536	0.279754130819167	0.000139588663628363
root	R1	AT4G04640	ATPC1	ATP synthase gamma chain 1, chloroplastic	1.46067184565527	0.853843024417757	0.492570379440215	-0.114258441797296	0.000803743658336023	0.0376901684709738	0.830585763996435	1
root	R1	AT4G11000		Ankyrin repeat family protein	3.00923405518589	-0.876616219261728	1.95326309803253	-1.93258717641509	0.017499606297642	1	0.25774323483276	0.11598957976722
root	R1	AT4G15330	CYP705A1	Cytochrome P450 like protein	1.01594691180243	0.669874930455594	0.0245975733261332	-0.3214744080207	3.43752573829299e-05	0.00298246591675396	1	0.26380334838915
root	R1	AT4G15990		Putative uncharacterized protein AT4g15990	1.39233469002462	0.413254810021055	0.259679818833003	-0.719400061170564	6.6718073769505e-05	0.52536544734737	1	0.0196714032123099
root	R1	AT4G16750	ERF039	Ethylene-responsive transcription factor ERF039	1.03156973142195	0.465938172464359	-0.405036954064743	-0.97066851302233	0.00154091052063295	0.65612788047258	0.850393349043529	0.00305015096607594
root	R1	AT4G18195	PUP8	Probable purine permease 8	2.24720809363455	0.374550863056585	0.140175784876851	-1.73248144570112	0.0255916202150101	1	1	0.0748179094591109
root	R1	AT4G24180	TLP1	THAUMATIN-LIKE PROTEIN 1	1.33547940113433	-0.0935945804481038	0.894285024912438	-0.534788956669999	8.46294009397515e-05	1	0.00749078078002087	0.0757982339635229
root	R1	AT4G26370		Antitermination NusB domain-containing protein	1.01589085963136	0.797415154576498	-0.0856162237773028	-0.304091928832161	0.00250816284819873	0.0292293495048935	1	0.83947412659462
root	R1	AT4G26850	VTC2	GDP-L-galactose phosphorylase 1	1.075058029468	0.606766484957261	-0.506886221193874	-0.975177765704609	0.000944117308409426	0.213939179883746	0.400412999512161	0.0022592624413468
root	R1	AT4G28740		FUNCTIONS IN: molecular_function unknown; INVOLVED IN: biological_process unknown; LOCATED IN: chloroplast; EXPRESSED IN: 21 plant structures; EXPRESSED DURING: 13 growth stages; CONTAINS InterPro DOMAIN/s: Protein of unknown function DUF3493 (Inter /.../R021883); BEST Arabidopsis thaliana protein match is: tetratricopeptide repeat (TPR)-containing protein (TAIR:AT1G02910.1); Has 30201 Blast hits…	2.4236969563391	1.26313179661934	-0.0901886262687217	-1.25075378598849	0.00532459587312245	0.432906307158318	1	0.146990052204409
root	R1	AT4G29905		Putative uncharacterized protein	1.15565035754764	0.85121324801178	-0.306730103474837	-0.611167213010698	0.000294869910803224	0.00697150877695476	1	0.0492866949607626
root	R1	AT4G31850	PGR3	Pentatricopeptide repeat-containing protein At4g31850, chloroplastic	1.06010932532767	0.81263903491763	0.108724775485502	-0.138745514924542	0.0111141894126565	0.067748476398474	1	1
root	R1	AT4G33710		CAP (Cysteine-rich secretory proteins, Antigen 5, and Pathogenesis-related 1 protein) superfamily protein	1.30180496455586	-0.219115556167849	0.676193513717416	-0.844727007006293	2.69269190171946e-06	1	0.0052460439297132	0.000341890791045547
root	R1	AT4G33980		BEST Arabidopsis thaliana protein match is: cold regulated gene 27 (TAIR:AT5G42900.2); Has 30201 Blast hits to 17322 proteins in 780 species: Archae - 12; Bacteria - 1396; Metazoa - 17338; Fungi - 3422; Plants - 5037; Viruses - 0; Other Eukaryotes - /.../(source: NCBI BLink).	1.38641510132908	0.0727099310394267	0.542861360789628	-0.770843809500021	0.00401284917584062	1	0.810290568467305	0.116066968545296
root	R1	AT4G36410	UBC17	Probable ubiquitin-conjugating enzyme E2 17	1.46610347757655	-0.423685395332039	0.97771561799923	-0.912073254909362	1.64766593205557e-05	0.349851941237574	0.00246812640375579	0.00129723081657785
root	R1	AT4G36670	PLT6	At4g36670	2.58985250558519	1.08357785206091	0.746091823142216	-0.760182830382063	1.68056643853185e-05	0.0281266659889873	0.587653751887228	0.0483058151509717
root	R1	AT4G37610	BT5	BTB/POZ and TAZ domain-containing protein 5	1.32627856560998	0.424708581731086	0.169297587328944	-0.732272396549949	0.000316908530577253	0.672689056360983	1	0.0305133759699148
root	R1	AT4G38300		Glycosyl hydrolase family 10 protein	1.4818376451731	1.07460600613194	-0.127293556458831	-0.534525195499995	0.0394266697763212	0.282092061367008	1	1
root	R1	AT4G38390	RHS17	RHS17	1.28009349362934	1.33703479842819	-0.567006020202026	-0.510064715403181	1.46483660674868e-05	4.66022137042937e-05	0.159040252217608	0.0379147254099629
root	R1	AT4G39660	AGT2	Alanine--glyoxylate aminotransferase 2 homolog 1, mitochondrial	1.51297559187087	0.269692168142854	0.513520491347465	-0.729762932380556	1.1675031274833e-07	0.548374193975085	0.024150491886325	0.000733876720086457
root	R1	AT4G39675		At4g39675	1.80308897071857	1.24738405633572	-0.0442515981172047	-0.599956512500058	1.28476819193333e-09	1.37223630967656e-07	1	0.000654558021346106
root	R1	AT5G03270	LOG6	Cytokinin riboside 5'-monophosphate phosphoribohydrolase	1.55433383463563	0.655427429664166	-0.183436103282012	-1.08234250825347	0.0321903916202962	1	1	0.150712237645411
root	R1	AT5G04770	CAT6	CAT6	1.14338071241875	0.179174842046937	0.227256336520907	-0.73694953385091	9.96311608992173e-05	1	1	0.00512506310896381
root	R1	AT5G06570		alpha/beta-Hydrolases superfamily protein	1.16862331200036	0.844310972921752	0.032589390395847	-0.291722948682757	9.71030587191969e-07	5.01305212103476e-05	1	0.217300063151703
root	R1	AT5G07080		HXXXD-type acyl-transferase family protein	1.30960572771056	0.939798668107521	-0.405649786267737	-0.775456845870771	3.07629795649952e-08	3.99324595609365e-06	0.0406475803080682	1.72024914680894e-05
root	R1	AT5G13220	JAZ10	jasmonate-zim-domain protein 10	2.8347325030566	0.957201428528077	1.31911910941119	-0.55841196511733	0.0109843024055567	0.717756244054487	0.743137437092194	1
root	R1	AT5G14700		Cinnamoyl CoA reductase-like protein	1.77483605371158	0.894024529850756	0.0205974077430069	-0.860214116117813	0.00035272295414348	0.154434443337385	1	0.0372377681378197
root	R1	AT5G16350		Emb	3.1173931862275	2.37117637709386	0.695885108166827	-0.0503317009668165	0.0104390181581454	0.0598688871110448	1	1
root	R1	AT5G16410		HXXXD-type acyl-transferase family protein	1.98153165381611	1.40770600227936	-0.105657777397178	-0.679483428933926	0.00111029755330913	0.0386116307824307	1	0.330560816984237
root	R1	AT5G18670	BAM9	Inactive beta-amylase 9	1.78611394863009	0.00631466680720116	0.811398454697168	-0.968400827125725	4.72317863196544e-05	1	0.0896299150238624	0.00735560987131411
root	R1	AT5G19230		Uncharacterized GPI-anchored protein At5g19230	1.02116700689572	0.637813164778509	-0.252823628376973	-0.636177470494186	0.000507398831534018	0.0372020727483849	1	0.0239823904899781
root	R1	AT5G19240		Uncharacterized GPI-anchored protein At5g19240	1.12640565797013	0.445522233144095	0.206767281611645	-0.474116143214393	0.000327462342209915	0.317080416190886	1	0.147579113186048
root	R1	AT5G24120	SIGE	RNA polymerase sigma factor sigE, chloroplastic/mitochondrial	1.15739188444239	0.941880318159283	-0.40199565877354	-0.617507225056651	0.00063506189017702	0.015104685471395	0.912309728452732	0.0563534516230612
root	R1	AT5G24850	CRYD	Cryptochrome DASH, chloroplastic/mitochondrial	1.07360693482169	0.991481225861734	-0.235654264193572	-0.317779973153527	0.0221686290657759	0.062370712454465	1	1
root	R1	AT5G26270		unknown protein; Has 1807 Blast hits to 1807 proteins in 277 species: Archae - 0; Bacteria - 0; Metazoa - 736; Fungi - 347; Plants - 385; Viruses - 0; Other Eukaryotes - 339 (source: NCBI BLink).	1.76863244572371	1.19601847402606	-0.357356577265671	-0.929970548963327	0.00027408173849789	0.0422560931370397	1	0.0219112812075763
root	R1	AT5G28610		LOW protein: ATP-dependent RNA helicase DRS1-like protein	1.26632466744904	0.857289442155353	-0.408034643722945	-0.817069869016634	0.00437482659898812	0.1923404888059	1	0.0615738740338098
root	R1	AT5G44585		unknown protein; FUNCTIONS IN: molecular_function unknown; INVOLVED IN: biological_process unknown; LOCATED IN: endomembrane system; Has 30201 Blast hits to 17322 proteins in 780 species: Archae - 12; Bacteria - 1396; Metazoa - 17338; Fungi - 3422; /.../ - 5037; Viruses - 0; Other Eukaryotes - 2996 (source: NCBI BLink).	1.24691407337747	0.357565965672622	0.0388533145983674	-0.850494793106483	0.000595483227600786	1	1	0.0120568123231073
root	R1	AT5G47240	atnudt8	nudix hydrolase homolog 8	1.19903529000289	-0.274197144313311	0.808438283162126	-0.664794151154078	0.000496961528261548	1	0.0206667807746921	0.0413240008096435
root	R1	AT5G47450	TIP2-3	Aquaporin TIP2-3	1.23206796355992	0.818741023968922	-0.342993530240237	-0.756320469831235	0.000415386535622121	0.0157911670635987	0.894860405162559	0.023996483009264
root	R1	AT5G52250	RUP1	WD repeat-containing protein RUP1	1.96924636913341	2.21772118423985	-0.975158812218548	-0.726683997112101	0.00397122705039151	0.00817556523726024	0.813986833482314	0.405627557034077
root	R1	AT5G53490		Tetratricopeptide repeat (TPR)-like superfamily protein	2.27358266190683	1.64457619518939	-0.287097263451418	-0.916103730168861	8.70598290812147e-06	0.00148997592876592	1	0.00982499381302253
root	R1	AT5G54720		Ankyrin repeat family protein	1.74512074732639	0.793283878447313	0.500516950179131	-0.451319918699945	0.0363145426886054	0.879419744674184	1	1
root	R1	AT5G54980		CASP-like protein	1.35746487947571	1.13805989930706	-0.687675357164569	-0.907080337333223	4.55344552897944e-07	5.33376553008938e-05	0.0147546313190231	4.19301144693493e-05
root	R1	AT5G55090	MAPKKK15	mitogen-activated protein kinase kinase kinase 15	1.04148982094642	-0.452678122393735	0.517884519731648	-0.976283423608507	0.000875144262943446	0.400801587030555	0.199289683059765	0.00178844933165155
root	R1	AT5G55460		At5g55460	3.291369995074	0.374617035929874	1.0286266317255	-1.88812632741862	0.0370160902755229	1	1	0.354200508635063
root	R1	AT5G56990		BEST Arabidopsis thaliana protein match is: Cystatin/monellin superfamily protein (TAIR:AT5G56920.1); Has 38 Blast hits to 38 proteins in 2 species: Archae - 0; Bacteria - 0; Metazoa - 0; Fungi - 0; Plants - 38; Viruses - 0; Other Eukaryotes - 0 (so /.../NCBI BLink).	1.29099648098084	0.672249076436586	-0.352588614749039	-0.971336019293292	0.033375242563944	0.910847624386095	1	0.117714598546903
root	R1	AT5G61590	ERF107	Ethylene-responsive transcription factor ERF107	1.34290432692347	0.0609219062199111	0.378081079010472	-0.90390134169309	0.000560531001847066	1	1	0.0126981987584738
root	R1	AT5G65925		At5g65925	1.02930618249491	0.820145865204429	0.0316609005817234	-0.177499416708762	5.00220810860372e-05	0.000711486276880963	1	1
root	R1	AT5G67190	ERF010	Ethylene-responsive transcription factor ERF010	1.23091763154666	0.0462708216389758	0.72809663993161	-0.456550169976071	6.58700599086847e-06	1	0.00410761058078178	0.0367107732869654
root	R2	AT1G13080	CYP71B2	Cytochrome P450 71B2	1.17277216564387	2.44836715252827	-1.66503730208169	-0.389442315197294	0.000169222616542923	9.21810772610876e-08	6.00786525143248e-05	0.355350217818336
root	R2	AT1G15540		2-oxoglutarate (2OG) and Fe(II)-dependent oxygenase superfamily protein	1.26043747239323	3.30874800705059	-1.76450372338524	0.283806811272124	0.00609009880801904	2.54930434651755e-06	0.0121031204703528	1
root	R2	AT1G20860	PHT1;8	phosphate transporter 1;8	1.88946357219003	3.41576767639279	-1.84594159734985	-0.319637493147097	2.77419882685903e-05	6.66657414737165e-07	0.00502505109770379	0.837785110980458
root	R2	AT1G33900	IAN4	Immune-associated nucleotide-binding protein 4	3.15065243285308	2.20926559698504	2.75867276450402	1.81728592863597	0.000799673922325802	2.69686614738513e-05	0.00346358756052573	0.000142455044636683
root	R2	AT1G33910	IAN5	Immune-associated nucleotide-binding protein 5	3.21642761227845	3.55036120993854	2.30493908165864	2.63887267931873	0.00255580440890865	1.3297747642502e-06	0.0469051347643631	1.38608811280386e-05
root	R2	AT1G34050		Ankyrin repeat family protein	1.14607084541909	2.3161018936624	-1.17729898356616	-0.00726793532284553	7.17471896374845e-05	9.57402855654871e-08	0.00248862075067281	1
root	R2	AT1G54095		At1g54095	1.50498223810038	2.19543023388752	-1.24876204350319	-0.558314047716042	2.27263922690926e-05	9.3931611022022e-06	0.0118452675527691	0.0528653249371894
root	R2	AT1G54890		Late embryogenesis abundant (LEA) protein-like protein	1.73481609829264	0.48165556885039	1.17641370804904	-0.0767468213932125	0.000112859574503508	0.330798259295596	0.00869335705798751	1
root	R2	AT1G56540		Disease resistance protein (TIR-NBS-LRR class) family	1.20985699020508	1.91163861749885	-1.01959377371737	-0.317812146423599	1.1161528545927e-05	4.9592213385735e-07	0.00373481360632708	0.251567634442044
root	R2	AT1G62975	BHLH125	Transcription factor bHLH125	0.672307093013819	2.54832586486563	-1.26906733356673	0.606951438285083	0.116096216855657	1.23943365836026e-06	0.0118796596439506	0.062184017796032
root	R2	AT1G70880		Major latex-like protein	1.89093133961702	3.69721363383964	-1.07799700221689	0.728285292005722	3.56008006236292e-06	6.84776988938462e-10	0.0135077032327716	0.0252431246783913
root	R2	AT1G78070		At1g78070/F28K19_28	1.59422441502708	1.54933947481397	-1.16771760931987	-1.21260254953298	2.46336278902174e-05	0.000373651431310726	0.00833946310756226	0.000357435912832706
root	R2	AT1G80320		2-oxoglutarate (2OG) and Fe(II)-dependent oxygenase superfamily protein	0.528571775003312	1.37695277489005	-1.05632433436924	-0.207943334482495	0.024100131475982	7.99044263466519e-06	0.000404091308114273	0.981692083226171
root	R2	AT2G04090	DTX5	Protein DETOXIFICATION 5	1.39790577639898	2.90530174456141	-1.35240487053898	0.154991097623455	5.23475901454912e-07	6.79190274863095e-10	0.000230053855200873	1
root	R2	AT2G31730	BHLH154	Transcription factor bHLH154	0.199446364720044	1.34888731501813	-1.15063739152989	-0.0011964412317953	1	0.00104566072241688	0.00554720487620063	1
root	R2	AT2G42250	CYP712A1	Cytochrome P450, family 712, subfamily A, polypeptide 1	0.65706335965683	2.46097790172814	-1.64154893249398	0.162365609577333	0.0288174074994791	8.158348855737e-08	7.44388922774498e-05	1
root	R2	AT2G43375		other RNA	-0.0374211768938166	1.1535771187295	-1.15945947290074	0.0315388227225761	1	0.00695134107237337	0.0058365769443207	1
root	R2	AT3G02100	UGT83A1	UDP-glycosyltransferase 83A1	1.82548803164833	4.32431505889409	-2.75337736259641	-0.254550335350648	0.000165425498235957	5.06816470284197e-07	0.000731026882349454	1
root	R2	AT3G04140		Ankyrin repeat family protein	0.76811197120484	2.32158443769722	-1.21325940992505	0.340213056567331	0.0265163272330346	9.60760900350532e-07	0.00733271344079939	0.504840702751088
root	R2	AT3G09400	PLL3	Probable protein phosphatase 2C 36	0.00545117926396399	2.10407693947927	-1.01062382889649	1.08800193131882	1	3.88726613471928e-08	0.0024106952023269	2.55547829168367e-05
root	R2	AT3G13840	SCL29	Scarecrow-like protein 29	0.0457775818386152	1.91857805048707	-1.32750433326473	0.545296135383728	1	0.000267051785106658	0.0151843343412841	0.332571358416385
root	R2	AT3G14490	TPS17	Terpenoid synthase 17	0.69924910825368	3.05465049364386	-1.80371489276378	0.5516864926264	0.434271252246518	7.71829921296583e-06	0.00831747369880574	0.495056876696993
root	R2	AT3G17180	SCPL33	Serine carboxypeptidase-like 33	3.10353727156035	5.37998305950004	-3.5745315584	-1.29808577046031	0.000226908063518588	6.52449265328048e-05	0.0120674984088435	0.0414704605255846
root	R2	AT3G26040		HXXXD-type acyl-transferase family protein	0.689623293111447	2.07782490964897	-1.33967961578927	0.0485220007482599	0.036027553461558	5.74409514220222e-06	0.00250942862777538	1
root	R2	AT3G32030	TPS30	Terpenoid synthase 30	-0.00958482733794597	2.26671438566198	-1.49915922931799	0.777139983681937	1	6.25673592782678e-11	1.81822010646618e-07	2.42504536460866e-05
root	R2	AT3G52970	CYP76G1	Cytochrome P450, family 76, subfamily G, polypeptide 1	1.03302476232832	3.05954262667083	-2.19578736501687	-0.169269500674369	0.0119107718471677	2.41981660041566e-05	0.00232991582111434	1
root	R2	AT4G03480		Ankyrin repeat family protein	0.854457527775836	1.49524147654918	-1.07752355634746	-0.436739607574121	0.00131655848663452	4.39821882592174e-05	0.00285934387403077	0.122298881025513
root	R2	AT4G08250	SCL26	Scarecrow-like protein 26	1.03715139422477	2.08406104416426	-1.20647993607654	-0.159570286137044	0.00276812638528601	1.26444408491149e-05	0.012137868241928	1
root	R2	AT4G09500	UGT79B7	Glycosyltransferase (Fragment)	1.66415917561476	2.94440602066514	-1.50603945278651	-0.225792607736133	0.000114080426909433	3.32745349891523e-06	0.0194112630541913	1
root	R2	AT4G10530		Subtilase family protein	1.65749232189249	1.57659470530347	1.32488525625696	1.24398763966793	0.00527264616135971	0.000103588804447834	0.0326709627125149	0.000833319731912902
root	R2	AT4G10540	SBT3.8	Subtilisin-like protease SBT3.8	1.45848595196669	0.976207534762336	1.18131685506288	0.699038437858527	0.00305611573265314	0.00470975857715805	0.0184197898398178	0.0431390770663635
root	R2	AT4G20820		Berberine bridge enzyme-like 18	1.21095958299522	2.98822096090641	-1.31654641429735	0.460714963613837	0.000316908530577253	4.3804829041241e-08	0.00677135691268598	0.081408580924739
root	R2	AT4G24415	MIR824A	MIR824a; miRNA	0.87157662888311	1.79134415122976	-1.19913385174178	-0.279366329395125	0.0278768013256327	0.000370688549188257	0.025553801954985	1
root	R2	AT4G25310		2-oxoglutarate (2OG) and Fe(II)-dependent oxygenase superfamily protein	2.16483926625875	2.28191820407266	1.64011604677884	1.75719498459275	2.18809170269018e-05	7.96204534617846e-09	0.00078511034541486	2.47541194281305e-07
root	R2	AT4G37410	CYP81F4	Cytochrome P450 81F4	0.628655175175858	2.04280985732833	-1.04230598504922	0.371848697103253	0.306185647397738	6.06618667515354e-06	0.0126352567159036	1
root	R2	AT5G06900	CYP93D1	Cytochrome P450	0.929658777825871	1.9424375729219	-1.33365304748567	-0.320874252389642	0.000972085928997146	4.84527011997555e-06	0.00107929070349556	0.485207200216675
root	R2	AT5G06905	CYP712A2	Cytochrome P450, family 712, subfamily A, polypeptide 2	1.10763553358608	3.16185674453673	-2.19073806419471	-0.136516853244061	0.00363130125337791	4.18147429230113e-06	0.00103003547603982	1
root	R2	AT5G07650		Actin-binding FH2 protein	0.932860090851038	2.11699239492769	-1.41923702061637	-0.235104716539722	8.27974753021799e-05	5.38703906438476e-08	5.69589314338613e-05	0.627651598095264
root	R2	AT5G10100	TPPI	Trehalose 6-phosphate phosphatase	2.07756108097282	3.79822914043804	-1.99202362646707	-0.271355567001859	1.38961116375916e-05	1.35372630963709e-06	0.00950510630459713	1
root	R2	AT5G13320	PBS3	Auxin-responsive GH3 family protein	1.81497317850692	2.69691386982833	-1.1855688312319	-0.303628139910483	2.99171788079822e-07	4.57923244195986e-08	0.00683681531626488	0.302739791737133
root	R2	AT5G19110		Eukaryotic aspartyl protease family protein	2.21537818904824	2.27366966686666	1.26328846968137	1.32157994749979	3.17945839281359e-05	2.37471743147239e-07	0.0152906190566846	0.000119904369105405
root	R2	AT5G24040		Putative F-box/kelch-repeat protein At5g24040	0.224695218114581	1.88255541375495	-1.41153691462544	0.246323281014926	1	0.000204391347302689	0.00629761727896016	1
root	R2	AT5G43370	PHT1-2	Probable inorganic phosphate transporter 1-2	2.2958662213897	5.27175488332661	-1.33438726828366	1.64150139365325	6.38091546232088e-08	1.22682931212044e-11	0.0114874144223385	7.29211987640952e-09
root	R2	AT1G02575		unknown protein; BEST Arabidopsis thaliana protein match is: unknown protein (TAIR:AT1G02570.1).	1.17415890971363	2.36162344194772	-0.160440580599072	1.02702395163502	0.0637568082704664	2.96335883085928e-05	1	0.0168400642232824
root	R2	AT1G09790	COBL6	COBRA-like protein 6	1.27359373262837	3.51744640136507	-0.911670194058478	1.33218247467823	0.0344936067211926	3.58909446233565e-07	0.451320073225364	0.0011944004998678
root	R2	AT1G11920		Putative pectate lyase 2	2.76710746679775	3.10375581764374	0.694286482136193	1.03093483298218	6.7096792795884e-05	5.858803726799e-07	1	0.00225287842747649
root	R2	AT1G16225		Target SNARE coiled-coil domain protein	0.71056691336106	2.04555718597608	-0.247346300305126	1.0876439723099	0.441609016011012	5.93240105502396e-05	1	0.00675173668105538
root	R2	AT1G19390	WAKL11	Putative wall-associated receptor kinase-like 11	2.73996912411559	2.96824279310934	0.854588687927393	1.08286235692115	4.50097718650547e-05	3.91175101836916e-07	0.606608913068438	0.00129723081657785
root	R2	AT1G23160		Auxin-responsive GH3 family protein	0.332322982739282	2.35308430515056	-0.220197354598239	1.80056396781304	1	7.65218069895426e-06	1	7.93063899465972e-05
root	R2	AT1G25422		Putative uncharacterized protein	2.29736011986283	3.13532550709795	1.2782025094865	2.11616789672162	0.091493418288624	0.000323631586923713	0.902691133475446	0.00387463605781776
root	R2	AT1G33320	CGS2	Probable cystathionine gamma-synthase 2	0.400201347404597	2.18782636662093	-0.545079456071809	1.24254556314453	1	0.000356412423076229	1	0.0170048444358408
root	R2	AT1G33930	IAN6	Immune-associated nucleotide-binding protein 6	2.87566342592045	4.93070615991868	-0.567787678831219	1.487255055167	0.000766258164173234	4.81900167224482e-07	1	0.00253616852990113
root	R2	AT1G48220		F11A17.22 protein	2.6722104571233	5.03914312390115	-0.908526529906928	1.45840613687092	0.000573618295842827	1.87517703741485e-07	1	0.000750309068525141
root	R2	AT1G49100		Leucine-rich repeat protein kinase family protein	2.98074801950176	3.47678696157134	0.883229788520734	1.37926873059031	2.29658027860611e-05	3.88726613471928e-08	0.632282328025402	2.06300804456693e-05
root	R2	AT1G51870		protein kinase family protein	1.81883551254144	2.30924122953191	0.875032995650212	1.36543871264068	9.69278997689285e-06	1.38287775654438e-09	0.0346005288714834	2.68572189561964e-07
root	R2	AT1G60050		WAT1-related protein	1.43997762667102	2.41136125306662	0.113646550977503	1.0850301773731	9.54921894061321e-06	8.64446794141041e-10	1	9.74109718868768e-06
root	R2	AT1G64710		Alcohol dehydrogenase-like 4	1.53705481540571	1.99799499878429	1.57795319101094	2.03889337438953	0.48064795888047	0.0152528434052899	0.37406815070627	0.0130884491393431
root	R2	AT1G78090	TPPB	Trehalose-phosphate phosphatase B	0.00754380720583825	2.0609332862378	-0.794520773010826	1.25886870602113	1	5.87698296848452e-14	7.28782049976494e-07	1.82376386037934e-10
root	R2	AT1G80470		F-box/FBD/LRR-repeat protein At1g80470	3.69038305298179	3.76673200925692	1.74858627006099	1.82493522633612	8.74291943394117e-05	2.78390649544444e-07	0.124508473699963	7.26035991744661e-05
root	R2	AT2G21010		Calcium-dependent lipid-binding (CaLB domain) family protein	3.63393334835916	5.26679360640581	-0.148579979052587	1.48428027899407	0.000656335434854697	2.21988743233456e-06	1	0.00696053447385215
root	R2	AT2G22980	SCPL13	Serine carboxypeptidase-like 13	2.62241383340867	4.05348492357205	-2.63436158694787	-1.20329049678448	0.000256004495475142	0.00065661973308188	0.0532339227160045	0.0208188976051652
root	R2	AT2G23620	MES1	Methylesterase 1	2.36304150043953	3.17269037706344	0.34223403094129	1.1518829075652	0.000657851301776337	1.20911081153032e-06	1	0.00141595265244109
root	R2	AT2G28860	CYP710A4	Cytochrome P450 710A4	2.33735890335658	2.72105822848402	1.15464515593388	1.53834448106131	0.0737066298234256	0.00156160101651861	1	0.0356661427564348
root	R2	AT2G36690		2-oxoglutarate (2OG) and Fe(II)-dependent oxygenase superfamily protein	2.54547703628255	3.61749505448878	0.869982638152401	1.94200065635863	0.00746947324664313	1.5618643195133e-06	1	9.26388268816224e-05
root	R2	AT2G37780		Cysteine/Histidine-rich C1 domain family protein	3.20887469676041	6.02504779065856	-0.0788734422567927	2.73729965164136	0.00445530477378889	3.32340576116037e-07	1	3.18099295615653e-05
root	R2	AT2G38490	CIPK22	CBL-interacting serine/threonine-protein kinase 22	1.40123830597009	1.67843549564136	0.820663359215889	1.09786054888716	0.000710318814247312	1.0234166830911e-06	0.0794083922710706	7.59658191063633e-05
root	R2	AT2G43220		Cysteine/Histidine-rich C1 domain family protein	2.12553110661762	2.41314903593422	0.727470172935263	1.01508810225187	4.21069671594072e-06	2.07545912919949e-08	0.197221723533299	0.000171937593756051
root	R2	AT2G46420		At2g46420/F11C10.11	2.08073302397858	1.6668758049107	-0.967943208942912	-1.38180042801078	0.000223455563926129	0.0215662741125384	0.462482230346647	0.00410134726091062
root	R2	AT3G19430		Late embryogenesis abundant protein-related / LEA protein-like protein	2.08155255289993	5.34080850793497	-1.95787094401796	1.30138501101707	0.00455454170685627	5.00064336955304e-06	0.208730329674979	0.00100909628734742
root	R2	AT3G20850		Proline-rich family protein	1.95425552948491	3.4216797889912	-0.447361190488616	1.02006306901767	0.00118226172843135	7.53434922910595e-07	1	0.00609792474318838
root	R2	AT3G25670		Leucine-rich repeat (LRR) family protein	0.270028385693018	2.68278360885986	-0.982534175985056	1.43022104718179	1	0.000211140602985646	0.558640117480333	0.0163389135227884
root	R2	AT3G46340		Putative receptor-like protein kinase At3g46340	2.1406205080592	2.26155464566557	1.24031804610561	1.36125218371197	0.00278980686763527	2.75172456745079e-05	0.181257575649629	0.00143224828496338
root	R2	AT3G46370		Leucine-rich repeat protein kinase family protein	1.73407729244691	2.28774998635586	0.9461499044511	1.49982259836006	0.0926697453930641	0.000830432513439737	0.939496438728808	0.0123271090538242
root	R2	AT3G46420		Leucine-rich repeat protein kinase family protein	1.85423015681351	2.68658894999945	0.459390390724063	1.29174918391001	0.0159690177102528	4.24800161079912e-05	1	0.0102535840035825
root	R2	AT3G46800		Cysteine/Histidine-rich C1 domain family protein	0.32582608401039	1.80117424633458	-0.234798273445088	1.2405498888791	1	5.52730649124236e-05	1	0.00145282264774341
root	R2	AT3G58000	VQ25	VQ motif-containing protein 25	0.999691652819085	1.3280942583407	0.714108652869752	1.04251125839137	0.231013690429717	0.00898389890063903	0.699794706706877	0.0375926804629185
root	R2	AT3G60700		Putative uncharacterized protein T4C21_110	0.633534695115358	3.34592028459428	-0.146753334746943	2.56563225473198	1	2.88290084923659e-06	1	2.79762980197129e-05
root	R2	AT3G61920		At3g61920	-0.319877437154873	1.57927057993899	-0.687304545138651	1.21184347195521	1	0.00609501073961692	0.711705695773931	0.0325737575277695
root	R2	AT4G01820	ABCB3	ABC transporter B family member 3	1.65350955799788	2.22983403463821	0.613303990634214	1.18962846727454	0.0146540901202446	6.50285818330758e-05	1	0.00820144565834192
root	R2	AT4G02850		At4g02850	0.0636676170302937	2.61331171991869	-0.986582618135548	1.56306148475285	1	1.82273504642891e-08	0.0145144284940552	1.59611545828051e-06
root	R2	AT4G08380		Extensin-like protein	4.88516481837824	4.72504216569685	2.26079205940125	2.10066940671986	0.000275792392700559	2.57379403786479e-08	0.200045900622155	1.5268713504375e-06
root	R2	AT4G08620	SULTR1;1	Sulfate transporter 1.1	1.64331384375299	3.65808859255741	-0.563193763120497	1.45158098568392	2.94555376857977e-05	3.78900063263241e-10	0.495057633271714	6.03829240340844e-06
root	R2	AT4G12360		At4g12360	2.65719773560323	3.94813988710777	-0.145013271208776	1.14592888029576	0.000205067866679267	3.4367406833603e-07	1	0.00478198997790123
root	R2	AT4G14780		Kinase like protein	0.708810219856919	1.59554066449051	0.129947207373946	1.01667765200753	0.0448265639788328	1.23137685670671e-06	1	0.00012140152971487
root	R2	AT4G20450		Probable LRR receptor-like serine/threonine-protein kinase At4g20450	1.92660705341115	2.02845029309436	1.2286653011929	1.33050854087611	0.00285071754349054	1.95454629268175e-05	0.10598777703785	0.0006296181172161
root	R2	AT4G21250		Sulfite exporter TauE/SafE family protein 5	2.7994328781851	3.69157378272353	0.357065094966577	1.249205999505	5.9828265793335e-07	1.32974983512641e-09	1	0.000382755860285364
root	R2	AT4G21760	BGLU47	beta-glucosidase 47	0.33738369397431	2.27640894813595	-0.801626695981678	1.13739855817996	1	0.000819758942932005	0.856042361687397	0.0358239366933077
root	R2	AT4G22460		Bifunctional inhibitor/lipid-transfer protein/seed storage 2S albumin superfamily protein	0.523035455260415	2.72256000147329	-1.0637801890085	1.13574435720437	1	3.12309944803988e-05	0.267062781441346	0.0129113764881169
root	R2	AT4G25220	RHS15	Putative glycerol-3-phosphate transporter 2	1.1676212484512	1.90726117503535	0.30388918910949	1.04352911569364	0.000696420711708043	2.37723249018902e-07	1	0.000277655059308973
root	R2	AT4G29450		Leucine-rich repeat protein kinase	0.920669559477826	1.72220476113576	0.363724180004668	1.1652593816626	0.118140725413136	5.28442314326005e-05	1	0.00163652931827886
root	R2	AT4G39770	TPPH	Probable trehalose-phosphate phosphatase H	0.270338808290237	2.36582273102844	-0.31656005719768	1.77892386554052	1	9.23294128460069e-09	1	2.61521985318848e-07
root	R2	AT5G03995		Putative uncharacterized protein	0.273684918140363	2.27148474061054	-0.679156590628367	1.31864323184181	1	3.9887540497343e-09	0.0461428978799272	8.11586654942089e-07
root	R2	AT5G04730		Ankyrin-repeat containing protein	4.78305609936903	4.96998509828899	1.31733529259099	1.50426429151095	3.03353944143736e-06	4.16371035162977e-09	0.508611390069115	1.09126737647319e-06
root	R2	AT5G10140	FLC	At5g10140	3.14080564370752	2.95746890702264	1.20264480840325	1.01930807171837	8.74438931762415e-05	1.3198524166075e-06	0.355451860101299	0.00234945099250418
root	R2	AT5G19700	DTX52	Protein DETOXIFICATION 52	3.97166697727872	5.22087833533959	0.763804628167116	2.01301598622799	2.90151940706037e-05	4.99936285549419e-09	1	5.68897849389625e-07
root	R2	AT5G23903		unknown protein; FUNCTIONS IN: molecular_function unknown; INVOLVED IN: biological_process unknown; LOCATED IN: endomembrane system; BEST Arabidopsis thaliana protein match is: unknown protein (TAIR:AT1G07680.1); Has 30201 Blast hits to 17322 protei /.../780 species: Archae - 12; Bacteria - 1396; Metazoa - 17338; Fungi - 3422; Plants - 5037; Viruses - 0; Other Eukaryotes - 2996 (source: NCBI BLin…	3.29573376417168	5.24154525582406	-0.605814232704559	1.33999725894782	2.30049203947995e-05	2.02831928147499e-08	1	0.000991437186269092
root	R2	AT5G24190		Gb	0.473964857512754	2.63368011679518	-0.384315880039316	1.77539937924311	1	0.00014252591938424	1	0.00309329828623634
root	R2	AT5G26070		Hydroxyproline-rich glycoprotein family protein	0.33117366276569	2.1728678827017	-0.655136127879085	1.18655809205693	1	1.00007317879492e-05	0.490260353211501	0.00228592205866819
root	R2	AT5G26320		TRAF-like family protein	2.11415424797984	2.80021883582486	0.65945325335267	1.34551784119768	0.000600982407991164	4.49803007873849e-07	1	8.6248465013924e-05
root	R2	AT5G36870	CALS4	Callose synthase 4	2.08021818335187	3.85655440584103	-0.631862303081866	1.14447391940729	0.000359232779716786	2.101690369241e-07	1	0.00039225207579904
root	R2	AT5G38930		Germin-like protein subfamily 1 member 10	3.71282502514815	4.54000732079555	1.46764985273985	2.29483214838725	0.0100739008905442	4.2512527858917e-06	1	2.43746222688749e-05
root	R2	AT5G43360	PHT1-3	Probable inorganic phosphate transporter 1-3	2.57999943013593	6.69201182484258	-2.34961632760217	1.76239606710449	0.0223283496466195	2.16368474309556e-06	0.241243728877431	0.00637255168471787
root	R2	AT5G44110	ABCI21	ABC transporter I family member 21	0.508514080789306	1.58171681899716	-0.0550725339182874	1.01813020428957	0.431041505654716	1.14029170979488e-05	1	0.000748729128969988
root	R2	AT5G45340	CYP707A3	Abscisic acid 8'-hydroxylase 3	1.54096280255138	2.54008462435913	0.00380478272198381	1.00292660452973	3.24633689496067e-07	5.35558277727641e-11	1	1.68755999737613e-05
root	R2	AT5G46370	TPK2	KCO2	1.40668874875416	2.90281070898775	-0.28520301252708	1.21091894770652	0.0223196589221079	3.32745349891523e-06	1	0.00221929620810558
root	R2	AT5G47980	BAHD1	BAHD acyltransferase At5g47980	-0.0541728632093443	1.83374855849072	-0.697803347986977	1.19011807371308	1	6.89060517769753e-06	0.140042781501138	0.000493281332630446
root	R2	AT5G59650		Leucine-rich repeat protein kinase family protein	1.73457764963943	2.7317798712402	0.296843060372945	1.29404528197371	0.000678042356573559	1.21165174240169e-07	1	3.95999609577956e-05
root	R2	AT5G62360		Plant invertase/pectin methylesterase inhibitor superfamily protein	1.75295518357767	3.32477970986378	0.443836266303572	2.01566079258968	0.163207928682312	0.000103469408779895	1	0.00314785886954582
root	R2	AT5G65320	BHLH99	Transcription factor bHLH99	0.618591177653367	2.00328805870561	-0.342040902851203	1.04265597820104	0.919183615501524	0.000449864755009289	1	0.0307301693656241
root	R2	AT1G04350		1-aminocyclopropane-1-carboxylate oxidase homolog 6	1.68469011756547	2.12837954965575	-0.854440312671816	-0.410750880581535	4.22824114376314e-05	2.09622416794188e-05	0.194065700765782	0.35689916623835
root	R2	AT1G05200	GLR3.4	Glutamate receptor	1.40113915829154	1.99582797197145	-0.411468745062073	0.183220068617837	1.21045078875832e-05	1.3840464900907e-07	0.669388282860786	1
root	R2	AT1G09860	PUP16	Probable purine permease 16	2.08477787948323	1.9540465190975	-0.19190874482985	-0.322640105215579	2.90151940706037e-05	0.000101729213836583	1	1
root	R2	AT1G12090	ELP	ELP	1.52227272439842	2.03148636725013	0.467515881948708	0.976729524800422	3.61541140882431e-06	3.11567304554903e-09	0.262976090990553	2.11044671434247e-05
root	R2	AT1G13250	GATL3	Probable galacturonosyltransferase-like 3	1.14931578529866	1.6546617526778	0.0317210651149664	0.537067032494116	0.000270260834151286	6.49438773289343e-07	1	0.0210511579326191
root	R2	AT1G13670		At1g13670	1.92943656825556	1.60955923322551	0.451329549464532	0.131452214434486	0.000152698299021703	0.000199037794491275	1	1
root	R2	AT1G13930		At1g13930/F16A14.27	1.10015396256493	1.36427692902688	-0.201611367254907	0.0625115992070429	0.000282431900075541	1.24009263121057e-05	1	1
root	R2	AT1G14520	MIOX1	myo-inositol oxygenase 1	2.94928700079328	3.90150921861352	-1.2049438350352	-0.252721617214961	0.000174959198557171	5.17988865622755e-05	0.748914514551326	1
root	R2	AT1G16370	OCT6	Organic cation/carnitine transporter 6	1.37009734876484	1.28891958865145	-0.0520827134496056	-0.133260473562998	0.000555583247398427	0.00101846424779884	1	1
root	R2	AT1G17380	TIFY11A	Protein TIFY 11A	1.37057433191163	1.34144399625062	-0.328416904637668	-0.357547240298678	0.0357476464943086	0.0723882110841797	1	1
root	R2	AT1G20440	COR47	Dehydrin COR47	1.35107494120004	1.5982383674873	-0.703912072833321	-0.456748646546062	5.07070849104875e-06	2.22851570914514e-07	0.00677135691268598	0.108011769115065
root	R2	AT1G23090	SULTR3;3	Probable sulfate transporter 3.3	1.87059814009637	1.50178659650322	-0.623733700861359	-0.992545244454517	0.0166602358980139	0.184379664615292	1	0.243325910657279
root	R2	AT1G23200	PME6	Probable pectinesterase/pectinesterase inhibitor 6	1.02923331605131	1.84832479155706	-0.202584208171213	0.616507267334535	0.0223196589221079	2.98277494563123e-05	1	0.0842096912114917
root	R2	AT1G24620	CML25	Probable calcium-binding protein CML25	1.44546464564338	1.81228764752018	0.512443859437686	0.879266861314492	0.000283694770549656	9.05156398842947e-07	0.561222455733569	0.000956276580094602
root	R2	AT1G29230	CIPK18	Non-specific serine/threonine protein kinase	1.33168650758416	1.45715018111679	-0.346941157328721	-0.221477483796084	0.00110712936707599	0.000960359999228554	1	1
root	R2	AT1G30560		G3Pp3	2.26585378786859	2.89443469714088	0.357568729784693	0.986149639056976	2.62957477027999e-05	5.12913245013934e-08	1	0.000324197170192195
root	R2	AT1G32640	MYC2	ZBF1	1.01734542964315	1.10056897937091	-0.458868906795578	-0.375645357067817	0.000346318334017592	8.96166791246958e-05	0.169647658284268	0.334156106380689
root	R2	AT1G32970	SBT3.2	Subtilisin-like protease SBT3.2	2.30489392461454	2.40700217276254	-0.632886918607311	-0.530778670459311	0.0021672276634591	0.00454468024998559	1	0.818880356126389
root	R2	AT1G35625	RMR6	Receptor homology region, transmembrane domain- and RING domain-containing protein 6	3.44353749035213	4.03163436235359	0.184594199659256	0.772691071660725	0.000370354717961521	1.35289641619784e-05	1	0.215506851506888
root	R2	AT1G35830		Putative uncharacterized protein F10O5.2	1.21206389565917	1.99043833893515	-0.321715041180012	0.45665940209597	0.000537859814373617	9.71654453491833e-07	1	0.11010252834376
root	R2	AT1G43160	RAP2-6	Ethylene-responsive transcription factor RAP2-6	2.29206405684567	2.57256006516635	-0.294130720000623	-0.0136347116799378	0.000611644197673484	0.000228573406723086	1	1
root	R2	AT1G48500	TIFY6A	Protein TIFY 6A	2.15314911440742	2.44780482637177	-0.107828205667281	0.186827506297071	7.69329522364966e-05	8.68429807031741e-06	1	1
root	R2	AT1G49450		F13F21.11 protein	1.62031599643029	2.50394775506419	-1.01503679957769	-0.131405040943796	6.6409259455129e-05	4.09603780864349e-06	0.0972931771301631	1
root	R2	AT1G51480		Probable disease resistance protein At1g51480	1.40679503078028	1.14351478230563	0.248601297101742	-0.0146789513729113	1.98362559663275e-05	0.000113493914866985	1	1
root	R2	AT1G51620		Protein kinase superfamily protein	1.16385667873214	1.19589656245885	-0.106828161056534	-0.0747882773298256	0.0022655612550315	0.00200306715657812	1	1
root	R2	AT1G51880	RHS6	root hair specific 6	1.10879803660594	1.67837556254646	-0.0102403908912994	0.559337135049212	0.000141492663046488	1.54782640756337e-07	1	0.00796356178780892
root	R2	AT1G52800		2-oxoglutarate (2OG) and Fe(II)-dependent oxygenase superfamily protein	1.11892742969132	1.5105196705998	-0.478504634677072	-0.0869123937685972	0.000465159028542666	3.95019914748619e-05	0.526512559175972	1
root	R2	AT1G53635		Putative uncharacterized protein	1.53340846623649	1.57819824637873	0.33017863104804	0.374968411190279	0.000806508324807602	0.000148778320039948	1	0.639948483089051
root	R2	AT1G54470	RPP27	Resistance to peronospora parasitica protein	1.93315419252254	2.94387504391455	-0.390034208104916	0.6206866432871	0.0339687083877841	0.00065436404865781	1	0.970952419847005
root	R2	AT1G56300		At1g56300	1.44359976118846	1.83515820442045	-0.596777155531908	-0.205218712299917	0.000148613075499643	3.12231567788792e-05	0.501846159418165	1
root	R2	AT1G58225		At1g58225	2.76114202014135	2.49185439823849	-1.23123630668394	-1.5005239285868	0.0144501971374428	0.108762028642184	1	0.197446030707496
root	R2	AT1G58270	ZW9	At1g58270/F19C14_8	1.52090350497289	1.70889857153998	-0.674786835183292	-0.486791768616198	2.25332931603131e-05	2.3728453886234e-06	0.0506765621700686	0.243932626659454
root	R2	AT1G61270		Lysine histidine transporter-like 3	2.25322601189733	2.85884963939477	-0.464511876723275	0.14111175077417	0.000237471323173173	1.89070028783431e-05	1	1
root	R2	AT1G62660	BFRUCT3	Acid beta-fructofuranosidase 3, vacuolar	1.18938734049216	1.36267056961772	-0.180271378782182	-0.00698814965662642	0.00168521291019205	0.0002547286796259	1	1
root	R2	AT1G63550	CRRSP9	Cysteine-rich repeat secretory protein 9	2.87971455150367	2.87666411554767	0.506065354948334	0.503014918992338	8.06167040567624e-06	6.83023367502018e-07	1	0.160997136080206
root	R2	AT1G63560	NA	NA	1.26853997997621	0.89028912350161	-0.400537741170126	-0.77878859764473	0.00106669413457272	0.0743124460818967	1	0.0319584962656956
root	R2	AT1G63570		Receptor-like protein kinase-related family protein	4.22487033838445	4.49146813414582	0.0605346433030892	0.327132439064461	3.25870742238001e-07	2.72006742627257e-08	1	0.440201746154086
root	R2	AT1G64400	LACS3	Long chain acyl-CoA synthetase 3	1.06143477263407	1.25958890525017	0.00163760002980151	0.199791732645898	1.5357135916821e-05	7.31452490034123e-07	1	0.932198723793594
root	R2	AT1G64480	CBL8	Calcineurin B-like protein 8	1.23952965884437	2.4474652464526	-1.1493030824591	0.0586325051491279	0.0050928069232821	1.62400639970931e-05	0.0750645755567183	1
root	R2	AT1G65486		unknown protein; FUNCTIONS IN: molecular_function unknown; INVOLVED IN: biological_process unknown; LOCATED IN: endomembrane system; BEST Arabidopsis thaliana protein match is: unknown protein (TAIR:AT1G65490.1); Has 30201 Blast hits to 17322 protei /.../780 species: Archae - 12; Bacteria - 1396; Metazoa - 17338; Fungi - 3422; Plants - 5037; Viruses - 0; Other Eukaryotes - 2996 (source: NCBI BLin…	1.57546186842062	3.52660338594353	-1.76015727948378	0.190984238039139	0.0113975857831908	5.68672036832785e-05	0.0951973037483848	1
root	R2	AT1G69150		Cysteine/Histidine-rich C1 domain family protein	1.53430284410449	0.164731697068696	1.14972022087067	-0.219850926165127	0.0151195544972115	1	0.104017749720994	1
root	R2	AT1G70110	LECRK51	Putative L-type lectin-domain containing receptor kinase V.1	2.57425469472224	3.62403861313853	-0.23139719442313	0.818386723993162	1.75021984422853e-06	5.92463510202685e-09	1	0.00095963724976975
root	R2	AT1G72590	PPRD1	Polyprenol reductase 1	2.28218512085261	2.55094723469034	-0.839447795063634	-0.570685681225904	3.71066382207738e-06	6.94168320607539e-06	0.345085407411589	0.102036467401515
root	R2	AT1G76080	CDSP32	CDSP32	1.00881600521072	1.21815935079529	-0.619821578319936	-0.410478232735364	0.00304737028544675	0.00220418711497783	0.29119254827571	0.384126501183653
root	R2	AT1G76800		Vacuolar iron transporter homolog 2	1.2979653978576	0.987009120541838	0.135863273780152	-0.175093003535606	2.43880113254216e-05	0.000445550398259442	1	1
root	R2	AT1G79310	AMC7	Metacaspase-7	1.02133434798539	1.82571217941422	-0.547490313506848	0.25688751792198	0.0160821858494872	7.88112466549841e-05	0.754635500995823	1
root	R2	AT1G80450	VQ11	VQ motif-containing protein 11	1.65141832325466	2.30596711016705	0.0616356057327021	0.716184392645093	9.64662249134263e-06	1.51578418292808e-08	1	0.00183179727486923
root	R2	AT2G02950	PKS1	Protein PHYTOCHROME KINASE SUBSTRATE 1	2.06215786848041	3.03331625163546	-1.19196567990243	-0.220807296747384	0.00448377219273811	0.000658322398769665	0.628489578932514	1
root	R2	AT2G04190		TRAF-like family protein	1.75555066414558	2.17965736686641	-0.00159713684617291	0.422509565874656	8.63699462177449e-05	1.70074211403198e-06	1	0.251755892670107
root	R2	AT2G07042		other RNA	2.38974101950098	2.46559462663019	-1.00529392433882	-0.92944031720962	2.79200248838172e-05	0.000195310750794365	0.353173497568878	0.0326193481653073
root	R2	AT2G14440		Leucine-rich repeat protein kinase family protein	1.72691492152221	3.03232384458551	-1.07512145350428	0.230287469559018	0.000425075856159072	1.94409014542633e-06	0.184291222739526	1
root	R2	AT2G14510		Leucine-rich repeat protein kinase family protein	1.73123754307325	1.86923264118032	-0.110543077653937	0.0274520204531266	3.07629795649952e-08	3.9887540497343e-09	1	1
root	R2	AT2G15350	FUT10	Putative fucosyltransferase 10	1.75086865203118	2.64748418448134	-0.512806853145992	0.383808679304163	0.0115989485565861	0.000211751999481132	1	1
root	R2	AT2G15970	COR413PM1	WCOR413-like protein	1.9800367795768	2.98291681552385	-0.961405882339705	0.0414741536073446	2.58486392744051e-05	5.29850178789709e-08	0.036789324121391	1
root	R2	AT2G16380	SFH7	Phosphatidylinositol/phosphatidylcholine transfer protein SFH7	1.29078224988177	1.76308507515059	0.170421253614167	0.642724078882993	4.85059184821412e-05	1.15416159796577e-07	1	0.00468394990649648
root	R2	AT2G18640	GGPP4	Geranylgeranyl pyrophosphate synthase 4	1.11058529134139	2.44714214939382	-0.598624817823631	0.737932040228801	0.0162465043822287	2.00930947205051e-06	0.705646635832586	0.0398943429679962
root	R2	AT2G19060		GDSL esterase/lipase At2g19060	1.45182900384201	2.38934638853165	-0.479681522998269	0.457835861691367	7.47890299204478e-06	7.27752648149189e-09	0.378676691650472	0.0612300696994022
root	R2	AT2G21540	SFH3	Phosphatidylinositol/phosphatidylcholine transfer protein SFH3	1.11108317179449	1.85199225015858	-0.175083395638142	0.565825682725944	0.0192028456843058	6.96178915672448e-05	1	0.163592767671229
root	R2	AT2G22122		At2g22122	1.47095833188215	1.63489323277247	-0.286090822603308	-0.122155921712985	1.11295307114388e-06	1.47973279794522e-07	0.774037447155769	1
root	R2	AT2G24270	ALDH11A3	aldehyde dehydrogenase 11A3	2.32464794505612	2.98175046630863	-1.45295951148999	-0.795856990237477	4.1995496467251e-05	7.72469051962344e-05	0.125203894909292	0.0426782850399374
root	R2	AT2G24545		other RNA	1.16867786444451	1.03671320679378	-0.0461067194185398	-0.178071377069278	2.62496998810995e-05	0.000121168773391367	1	1
root	R2	AT2G24710	ATGLR2.3	glutamate receptor 2.3	3.37943181981303	2.21347756706937	1.29506098952943	0.129106736785772	9.36199484942141e-07	9.05156398842947e-07	0.0601190757162089	1
root	R2	AT2G25450	GSL-OH	Probable 2-oxoacid dependent dioxygenase	1.00796891848986	0.652368015281891	0.612172824557156	0.256571921349186	9.5251730579661e-05	0.0069035650978103	0.0132994026223565	0.747959009843858
root	R2	AT2G25680	MOT1	Molybdate transporter 1	1.15825721811628	1.93616077931459	0.0524734189538916	0.830376980152207	2.01786593549662e-05	3.12576266177036e-09	1	0.000106207772695279
root	R2	AT2G26370		At2g26370	1.09101755938618	0.74066048221925	0.211296029654021	-0.13906104751291	0.0243908257976129	0.186880036327786	1	1
root	R2	AT2G26380		Leucine-rich repeat (LRR) family protein	2.6619259939293	1.69886793499462	1.46874236253785	0.505684303603161	0.0235859078211041	0.0777300845024674	0.564259716093622	1
root	R2	AT2G27402		At2g27402	2.00397063073107	3.03419385740308	-0.446999109350126	0.583224117321886	5.54441863901403e-05	2.20714525455962e-07	1	0.0500129893254894
root	R2	AT2G28270		Cysteine/Histidine-rich C1 domain family protein	1.46532202875461	2.88995590535187	-0.530613109444158	0.894020767153101	0.00011318413537509	1.40134648185961e-08	0.690071957241954	0.000323710717318192
root	R2	AT2G29740	UGT71C2	Glycosyltransferase (Fragment)	1.78421321440738	1.75310010023132	-0.238886910296838	-0.2700000244729	5.06953014865033e-08	6.07258714190294e-08	1	0.33724813157747
root	R2	AT2G31480		Putative uncharacterized protein	1.4408138734331	2.42031250427957	-0.92499356065624	0.0545050701902274	0.00165124547434135	1.59096886533089e-05	0.23444937409426	1
root	R2	AT2G33750	PUP2	Purine permease 2	2.58155480364845	2.17571879823858	-0.0269599272763479	-0.432795932686215	0.00300394965156739	0.0157911670635987	1	1
root	R2	AT2G33790	AGP30	Non-classical arabinogalactan protein 30	1.11672734061277	2.65576374712818	-1.36060702013537	0.178429386380035	0.0213177808403782	7.82944104236236e-05	0.0781637734572704	1
root	R2	AT2G34180	CIPK13	CBL-interacting serine/threonine-protein kinase 13	4.78696235177217	4.75414990986522	-0.148920206060038	-0.181732647966982	2.03734056152655e-06	1.4463553206552e-06	1	1
root	R2	AT2G39040	PER24	Peroxidase 24	1.10664341123136	2.98383520231735	-0.937758964895115	0.939432826190872	0.00971672087970525	3.28420805955472e-07	0.181778757129128	0.0016949221665052
root	R2	AT2G40300	FER4	Ferritin-4, chloroplastic	1.177631026338	0.689457381345187	0.354498817006683	-0.133674827986131	0.0314881757292948	0.351160585175455	1	1
root	R2	AT2G40910		F-box protein At2g40910	3.64010124511985	2.59184168380911	0.0795578477246122	-0.968701713586134	7.16120976560881e-05	0.00376145986086295	1	0.171220892699164
root	R2	AT2G40920		F-box/LRR-repeat protein At2g40920	1.11554616075185	1.06596290038474	-0.527872678337719	-0.577455938704831	6.14979232042512e-05	0.0007184756852389	0.201851818328368	0.0169948518688292
root	R2	AT2G41480	PER25	Peroxidase 25	1.01036700383019	0.990984816642116	-0.130677741827142	-0.150059929015214	1.12786658574248e-05	8.11084298665904e-06	1	1
root	R2	AT2G41810		Putative uncharacterized protein At2g41810	5.21775039955178	4.8502717445923	0.886005652677893	0.518526997718413	3.43752573829299e-05	6.94251425142472e-06	1	0.582656582330219
root	R2	AT2G43550	ATTI6	Defensin-like protein 197	1.03371475400883	2.67284633608157	-0.695511032026954	0.943620550045782	0.0401115642851799	2.59612045501647e-06	0.649786185381914	0.00521401903589808
root	R2	AT2G44340	VQ18	VQ motif-containing protein 18	1.85534872499356	2.42513329017413	0.174633970706439	0.744418535887004	2.1663258414204e-06	4.43281761508792e-09	1	0.000479614879914969
root	R2	AT2G45360		Ankyrin repeat/KH domain protein (DUF1442)	1.06174393444677	1.18795373391944	0.130867823407044	0.257077622879708	0.00443151577413676	0.000630144421060014	1	1
root	R2	AT2G45560	CYP76C1	CYP76C1	1.67515960272693	1.78033055236117	-0.299656382442108	-0.194485432807864	4.03540519843069e-05	3.52501244189009e-05	1	1
root	R2	AT2G45930		Expressed protein	1.13861411514663	1.13605921241002	-0.522739088913913	-0.52529399165052	0.0246440362782859	0.0600874125584775	1	0.569179003365
root	R2	AT3G03280		At3g03280	1.67464331297345	1.91327653908726	-0.455935065756967	-0.217301839643157	1.69362534531242e-05	9.91382682818795e-06	0.95584146940227	1
root	R2	AT3G03776		Hydroxyproline-rich glycoprotein family protein	1.42190219153433	1.94937966599003	-0.797850692073462	-0.270373217617756	0.0182635538652858	0.00311332928045113	0.727198311569613	1
root	R2	AT3G04320		Kunitz family trypsin and protease inhibitor protein	1.0242231212195	1.04525701992197	0.297997490737662	0.319031389440135	0.0100677894079901	0.00291946827284887	1	0.830815969796576
root	R2	AT3G14415		GOX2	1.04233136410851	1.21955650792703	-0.567421546215489	-0.390196402396966	1.14445966874231e-06	3.34902862922311e-07	0.00732635523451798	0.0218789191296807
root	R2	AT3G16690	SWEET16	Bidirectional sugar transporter SWEET	1.11014270186198	1.05166920419732	0.217286573852746	0.158813076188086	5.31637998839803e-05	3.89916490100445e-05	1	1
root	R2	AT3G20110	CYP705A20	CYP705A20	1.19257901372483	1.36105657517675	0.27659213712236	0.445069698574273	0.00506282648980621	0.000347526983923365	1	0.316700929273621
root	R2	AT3G22570		Bifunctional inhibitor/lipid-transfer protein/seed storage 2S albumin superfamily protein	1.02894065329166	1.29520740566968	-0.0798271719223229	0.186439580455698	0.000927326772480092	4.295407376001e-05	1	1
root	R2	AT3G23510		Cyclopropane-fatty-acyl-phospholipid synthase	1.41026654955063	0.640174206615073	0.528774416539866	-0.241317926395693	0.00590969538093534	0.391942152954732	0.946335603464723	1
root	R2	AT3G24520	HSFC1	Heat stress transcription factor C-1	1.15699436241412	1.00323199854401	0.0256591396112533	-0.128103224258864	1.35809917297896e-05	5.57269826443325e-05	1	1
root	R2	AT3G26290	CYP71B26	Cytochrome P450, family 71, subfamily B, polypeptide 26	1.07835151632894	2.78676179108696	-0.935786559118033	0.77262371563999	0.000293069812004336	3.10358725895915e-09	0.0157863221424194	0.00064949894319017
root	R2	AT3G26300	CYP71B34	Cytochrome P450 71B34	1.05764965669351	2.2099449170272	-0.956587617278526	0.195707643055169	0.000105831440970797	4.59561310605665e-08	0.00699247832068582	1
root	R2	AT3G44840		Proteinkinase AtPP-like protein	1.26335275284938	1.67673177403813	-0.186892543892259	0.226486477296486	6.68942849469336e-05	1.2819436673968e-06	1	0.910040687705032
root	R2	AT3G45860	CRK4	Cysteine-rich receptor-like protein kinase 4	3.42819827164096	5.35876935199456	-2.64855774176874	-0.717986661415135	0.00022321234130018	0.000130800675481451	0.147939112094814	0.435143306712594
root	R2	AT3G49620	DIN11	Probable 2-oxoglutarate-dependent dioxygenase DIN11	4.78449147809452	3.17065392724372	2.05898881500749	0.445151264156689	0.000217515006039752	0.000137581719804265	0.300768947027199	0.946899016879423
root	R2	AT3G50710		Putative FBD-associated F-box protein At3g50710	2.52642197887062	2.69203744314489	0.215552503791553	0.381167968065828	0.000259115530997648	4.28557836960304e-05	1	1
root	R2	AT3G51240	F3H	Naringenin,2-oxoglutarate 3-dioxygenase	2.2446892294271	3.86079239782932	-1.72055788666587	-0.104454718263658	0.000273744883907318	3.47737174156897e-05	0.147232808755912	1
root	R2	AT3G51340		Eukaryotic aspartyl protease family protein	1.8019804635176	2.59879046001266	0.149766420128237	0.946576416623296	2.75657430933021e-06	1.81012290712506e-09	1	7.00403920113521e-05
root	R2	AT3G51560		Disease resistance protein (TIR-NBS-LRR class) family	1.7396906545515	1.24779288168508	0.534078021172618	0.0421802483062006	3.50498566781373e-05	0.000437451201451892	0.553889897392892	1
root	R2	AT3G53590		Leucine-rich repeat protein kinase family protein	2.1225235696934	3.19603215947562	-0.317386825792932	0.756121763989288	6.1742710468359e-06	1.17954153859014e-08	1	0.00138288591232929
root	R2	AT3G53720	CHX20	Cation/H(+) antiporter 20	2.9335920523265	1.5266469518313	1.03040007923982	-0.37654502125538	0.0144731005626988	0.32270176241115	1	1
root	R2	AT3G53820		C2H2 and C2HC zinc fingers superfamily protein	1.8376322590719	1.76280235941578	0.100135281299974	0.02530538164386	0.00730926050807822	0.00630171083227878	1	1
root	R2	AT3G55940	PLC7	Phosphoinositide phospholipase C 7	1.29686748938009	1.47477101978014	-0.205404976924561	-0.0275014465245107	0.00693162548972429	0.00265610119200894	1	1
root	R2	AT3G57260	BGL2	Beta-1,3-glucanase 2	6.76958906015594	6.43084695138779	0.207062071724472	-0.131680037043672	0.000234067022332985	0.000180127583627416	1	1
root	R2	AT3G59930		Defensin-like protein 206	2.17487776271646	3.88046025980523	-1.588294826407	0.117287670681778	0.00101981012210285	2.00078492368462e-05	0.201062952978167	1
root	R2	AT3G60090		Putative uncharacterized protein T2O9.70	1.61807266743821	1.0096542520495	0.809421217293336	0.201002801904625	0.0117852417090904	0.088028731051305	0.568727616292612	1
root	R2	AT3G60270		Cupredoxin superfamily protein	2.50668723261793	3.00645108264384	0.367734534175304	0.867498384201218	4.18014487074062e-08	9.04563157234257e-11	1	8.63619974901271e-06
root	R2	AT4G01630	EXPA17	EXPA17	1.33911772705693	2.45083665649785	-0.299867156955983	0.811851772484942	0.000919209687655363	2.74856275534726e-07	1	0.00304272394434445
root	R2	AT4G01670		AT4G01670 protein	1.03267524706339	1.5163499444947	-0.878200835769215	-0.394526138337904	0.000878381495159028	0.00013291821387248	0.0400733828750598	0.304587691992043
root	R2	AT4G01830	ABCB5	ABC transporter B family member 5	1.67457640843341	2.32531626375882	-0.635485419006484	0.0152544363189286	0.00671452472428475	0.000767413003035841	1	1
root	R2	AT4G01890		Pectin lyase-like superfamily protein	1.14129061002252	2.93310251848669	-1.26769430363362	0.524117604830554	0.0207551486821279	2.470722424365e-06	0.0617600346724181	0.312624421841342
root	R2	AT4G07820		At4g07820	1.78417430578527	2.181445917822	-0.186633871683092	0.210637740353638	2.38883709624705e-06	6.35729674623405e-08	1	1
root	R2	AT4G11521	CRK34	Putative cysteine-rich receptor-like protein kinase 34	3.62954005122878	3.01653247722856	0.717570766236623	0.104563192236403	0.00665620025833735	0.0207557105853624	1	1
root	R2	AT4G12550	AIR1	Putative lipid-binding protein AIR1	2.32866438125222	3.42677280497	-0.524747026536211	0.573361397181566	5.4363154358671e-06	1.39199792573834e-08	0.72227708909778	0.398335034853177
root	R2	AT4G14140	MET2	DNA methyltransferase 2	2.70167843785548	3.93264233348766	-1.77447016718843	-0.543506271556247	0.0226575901520645	0.00297451477305077	0.616801704002495	1
root	R2	AT4G16980		Arabinogalactan family protein	1.62882429241448	1.67074760251588	-0.205638809556618	-0.163715499455219	0.000240642173825523	0.000260829333241076	1	1
root	R2	AT4G18940		Putative uncharacterized protein AT4g18940	1.13508658537453	1.42303527850934	0.123661260863789	0.411609953998596	0.008616117666778	0.000332094347643685	1	0.459467508306981
root	R2	AT4G19460		Glycosyltransferase	1.09680468060051	0.753402966046396	-0.0814467933187559	-0.424848507872871	0.000181110829695474	0.0139444118248302	1	0.147316343604806
root	R2	AT4G19820		Glycosyl hydrolase family protein with chitinase insertion domain	3.24070514257603	1.40557302295631	1.11070740828933	-0.724424711330381	0.0371105210636309	0.858091840780397	1	1
root	R2	AT4G20320		CTP synthase	1.04179461136605	0.631035950769441	0.518247100414777	0.107488439818169	6.3272144155105e-07	0.000153615267023338	0.00353133557389175	1
root	R2	AT4G22610		AT4g22610/F7K2_190	1.77416313274852	1.83370582534546	0.112080532070397	0.171623224667344	0.000563675460044853	0.000145977597361958	1	1
root	R2	AT4G23150	CRK7	Cysteine-rich receptor-like protein kinase 7	3.96020687095424	3.94003865736031	-0.951253366658683	-0.971421580252618	5.00220810860372e-05	0.000346437634069874	1	0.118147842095727
root	R2	AT4G23496	SP1L5	Protein SPIRAL1-like 5	2.39851718253854	4.67622343462599	-2.5155983750246	-0.237892122937152	0.00975373596846866	0.000215549328851313	0.107881860267726	1
root	R2	AT4G24170	KIN7I	Kinesin-like protein KIN-7I	2.5347560894925	3.66447080233105	-0.48190478875079	0.647809924087759	0.000604084488578763	6.37671412751336e-06	1	0.27067430765041
root	R2	AT4G24204		RING/U-box superfamily protein	2.52483518691161	4.27500856047174	-0.54963081049529	1.20054256306484	0.0238347716700376	0.000113490929190699	1	0.111315512474018
root	R2	AT4G25790		At4g25790	1.26700089182338	1.61130767196924	0.512099888146307	0.856406668292165	0.000774443074679045	4.77651353030508e-06	0.437637117710181	0.00302037618921057
root	R2	AT4G26050	PIRL8	Plant intracellular Ras-group-related LRR protein 8	3.12917519063511	4.34689336473239	-1.48924162339317	-0.271523449295888	5.2425052894217e-07	2.31320330452579e-07	0.116129195923839	0.859383794047383
root	R2	AT4G27520	ENODL2	Early nodulin-like protein 2	1.33928808824591	1.3070164130593	-0.289522738290245	-0.321794413476864	3.9702500901053e-06	4.74037225626634e-06	0.797384322076305	0.371019187783079
root	R2	AT4G28420		Probable aminotransferase TAT1	4.67241725655037	1.7815730895998	2.0847027722284	-0.806141394722171	0.000143588771757274	0.0836343952674521	0.218982530015373	0.599079998610554
root	R2	AT4G29110		At4g29110	1.21807754309189	1.09624791467422	-0.174707112910071	-0.296536741327741	0.000692377733723899	0.00356843902871491	1	0.904213143144813
root	R2	AT4G30640	FBL19	Putative F-box/LRR-repeat protein 19	1.02545264468047	1.1688327465294	-0.00399878235117068	0.139381319497759	0.000485683854606201	6.45925563525898e-05	1	1
root	R2	AT4G33120		At4g33120	1.03861734575995	0.689190703214028	-0.00139204064724785	-0.350818683193169	0.00177640401032763	0.0557547586580448	1	0.604961505890165
root	R2	AT4G34380		At4g34380	1.49216119481945	1.52799209160441	-0.136061117348632	-0.100230220563672	0.00339463877674602	0.0032369812382279	1	1
root	R2	AT4G34900	XDH2	Xanthine dehydrogenase 2	1.37513212052014	2.13607984018583	-0.686444174078055	0.0745035455876322	0.0493022337187236	0.00289464923775592	1	1
root	R2	AT4G36220	CYP84A1	Cytochrome P450 84A1	1.41587086170455	2.39711356065632	-0.489816222191977	0.491426476759796	1.49076682599847e-05	9.06261770083978e-09	0.356546022988766	0.0583431489024377
root	R2	AT4G36880	CP1	CP1	2.20356352953569	1.55695237069296	0.290475210609542	-0.356135948233186	0.00221440189109765	0.0312281067713452	1	1
root	R2	AT4G37220		Cold-regulated 413 plasma membrane protein 4	1.80471440218069	1.70785800734301	0.0563408271017731	-0.0405155677358993	0.00408239895073311	0.00433423917922738	1	1
root	R2	AT4G37950		Putative uncharacterized protein At4g37950	2.99787804957363	4.32817787985776	-0.757521382337557	0.572778447946568	0.00143359060758803	3.0418953931784e-05	1	0.975168324363993
root	R2	AT5G03390		At5g03390	1.59978298730185	1.57739029744662	-0.189436799415903	-0.211829489271131	0.000103505377771374	0.000192279503822783	1	1
root	R2	AT5G04000		unknown protein; Has 1807 Blast hits to 1807 proteins in 277 species: Archae - 0; Bacteria - 0; Metazoa - 736; Fungi - 347; Plants - 385; Viruses - 0; Other Eukaryotes - 339 (source: NCBI BLink).	1.59728463933578	1.80486151722056	-0.835003243051815	-0.627426365167042	0.00285647003869166	0.0045193240983543	0.563454150755705	0.360120259612146
root	R2	AT5G05490	SYN1	Sister chromatid cohesion 1 protein 1	1.37947347587167	0.905585308602736	0.377408518634537	-0.0964796486343942	0.0263935062016487	0.217404616937666	1	1
root	R2	AT5G06820	SRF2	Protein STRUBBELIG-RECEPTOR FAMILY 2	1.07732229441741	1.33497728628324	-0.785391915408092	-0.527736923542257	0.000629384716269335	0.000484786611886343	0.06831717073139	0.0892848926640452
root	R2	AT5G07000	SOT14	Cytosolic sulfotransferase 14	1.23704365463029	1.02482623321675	0.0457221954103753	-0.166495226003165	0.0203045561260392	0.0682978844820994	1	1
root	R2	AT5G07610		F-box protein At5g07610	2.34122657693609	2.47421477899297	-0.862513466448126	-0.729525264391253	0.00132820543216678	0.00380513708226716	1	0.446948779535023
root	R2	AT5G07760		formin homology 2 domain-containing protein / FH2 domain-containing protein	1.93471702447298	2.24799716559527	0.358173273351012	0.671453414473296	4.208182541669e-05	3.82348298401577e-07	1	0.0148705206104035
root	R2	AT5G10570	BHLH61	Transcription factor bHLH61	2.613857562092	2.31425431221773	-0.0441522575213718	-0.343755507395642	0.0304867417852474	0.068626012267371	1	1
root	R2	AT5G10760	AED1	Aspartyl protease AED1	6.00104250599947	3.9037265730204	2.16960334207777	0.0722874090986965	0.00270571905902143	0.0065108247554638	1	1
root	R2	AT5G11180	GLR2.6	Glutamate receptor 2.6	1.09078321824678	1.59555434660925	-0.0228042496457559	0.481966878716714	0.00105090792466001	4.39201548542687e-06	1	0.0709089304196384
root	R2	AT5G11610		Exostosin family protein	2.50428095433696	2.84955532982794	-0.585685223937502	-0.240410848446516	0.00046342849088872	0.000302013125320869	1	1
root	R2	AT5G15970	KIN2	KIN2	1.68576888186581	1.7552207780801	-0.265328823792955	-0.195876927578666	0.000524902286728288	0.000440358080756613	1	1
root	R2	AT5G16810		Protein kinase superfamily protein	1.01636380511367	1.07909965310929	-0.386486857500475	-0.323751009504852	6.27284996823597e-05	9.72853608180418e-05	0.410713891313765	0.235287741358209
root	R2	AT5G17460		Glutamyl-tRNA (Gln) amidotransferase subunit C	1.71147334036345	1.68584069471081	-0.623653384169373	-0.649286029822012	2.27914461244837e-06	1.19771561715547e-05	0.200460475778289	0.0168133934641034
root	R2	AT5G18840		Sugar transporter ERD6-like 16	1.19585118692736	1.23645588461153	-0.458975528741902	-0.418370831057733	1.14386102228298e-06	2.57102471447567e-06	0.106713677154416	0.0267425133580693
root	R2	AT5G19097	NA	NA	1.25946004643094	1.39254982970402	0.391964005391588	0.525053788664672	0.000264698210236937	7.89408489977188e-06	0.778323847270344	0.0358504271908404
root	R2	AT5G19100		Eukaryotic aspartyl protease family protein	2.21942926364813	1.96032703321267	0.846940094526011	0.587837864090552	1.51197411846048e-05	1.2819436673968e-06	0.183243000573716	0.034936270634057
root	R2	AT5G19810		Proline-rich extensin-like family protein	1.83180111281223	2.81392903658907	-0.728415876266925	0.253712047509914	0.000298930102085768	5.01580571062469e-06	0.758129360415677	1
root	R2	AT5G21482	CKX7	Cytokinin dehydrogenase 7	1.8058000196494	1.7290845587152	-0.261327366310804	-0.338042827244999	3.25860139835476e-07	1.23943365836026e-06	1	0.202950652549312
root	R2	AT5G23160		Uncharacterized protein At5g23160	1.00263877387818	1.37888742828348	0.266877061181598	0.643125715586894	0.00933051032355007	6.96443543983652e-05	1	0.0324910487827464
root	R2	AT5G24110	WRKY30	Probable WRKY transcription factor 30	3.54714846007256	2.93812131415005	-0.723215618715231	-1.33224276463774	0.00126082414957273	0.0278345370556392	1	0.114612675182668
root	R2	AT5G24140	SQP2	squalene monooxygenase 2	2.45825736865622	2.4342238354365	0.154280256747664	0.130246723527949	4.19289686839153e-05	1.4051973111532e-05	1	1
root	R2	AT5G24470	APRR5	Two-component response regulator-like APRR5	1.51301812842549	1.10211248858784	0.946087808813577	0.535182168975923	1.4900072553896e-05	1.84422311925012e-05	0.00437142813188534	0.0154230842849837
root	R2	AT5G26010		Probable protein phosphatase 2C 72	1.40776505035818	1.45923093389494	0.232549732254465	0.284015615791225	1.82542496730285e-05	2.33729330891284e-06	1	0.481717138326786
root	R2	AT5G26080		Proline-rich family protein	1.17773053961308	1.77863573619664	0.0622551083519997	0.663160304935555	0.0121488987704385	4.77922631501404e-05	1	0.0611404221585024
root	R2	AT5G26200		AT5g26200/T19G15_50	1.07243916276776	1.7429327616829	0.0634492106217976	0.733942809536934	0.000110377208639462	2.41797995870925e-08	1	0.000240672380118054
root	R2	AT5G27300		Pentatricopeptide (PPR) repeat-containing protein	2.28003120500505	1.91535550814829	0.564625474767696	0.199949777910936	0.00131385543246873	0.00245628774204036	1	1
root	R2	AT5G28500	RAF1.1	Rubisco accumulation factor 1.1, chloroplastic	3.0547450778088	2.38484257588968	0.389747844966449	-0.280154656952665	0.0081972792353194	0.0345642467059753	1	1
root	R2	AT5G28626	NA	NA	1.26746499370163	0.888226149659817	0.204848731466015	-0.174390112575795	4.25169187062707e-06	0.000201060435214363	1	1
root	R2	AT5G28630		Glycine-rich protein	1.37317238821969	1.18994613802399	0.492712295505051	0.309486045309349	7.27465223292107e-05	5.10010658395394e-05	0.360187718806129	0.451296459198084
root	R2	AT5G36220	CYP81D1	Cytochrome P450 81D1	1.76050441148216	0.975295480295306	1.05785278370283	0.272643852515977	0.0114819904348765	0.0925883918983298	0.279764200239068	1
root	R2	AT5G37450		Leucine-rich repeat protein kinase family protein	1.2016845372323	1.14525867920669	0.613191517001518	0.556765658975907	7.52740819653962e-08	2.13170701329013e-08	0.000602548325824916	0.000325983207225778
root	R2	AT5G38260	LRK10L-2.1	LEAF RUST 10 DISEASE-RESISTANCE LOCUS RECEPTOR-LIKE PROTEIN KINASE-like 2.1	3.08944295098647	3.14605962584371	-0.0114187994405963	0.0451978754166463	9.54921894061321e-06	4.55537530624561e-06	1	1
root	R2	AT5G39000		Putative receptor-like protein kinase At5g39000	1.01821577409075	1.33514533055786	-0.323995394758202	-0.00706583829109642	0.00017845131703828	1.0287306746573e-05	0.837299485276313	1
root	R2	AT5G39150		Germin-like protein subfamily 1 member 17	1.006817376389	0.566272728455003	0.155251042298965	-0.285293605635034	0.00168847690519332	0.123424205348489	1	0.85822588166804
root	R2	AT5G40060		Disease resistance protein (NBS-LRR class) family	1.41720420305723	2.64603686037914	-1.17306480560773	0.0557678517141846	0.00649373256620368	4.20881719887139e-05	0.155145908102486	1
root	R2	AT5G40390	RFS5	Probable galactinol--sucrose galactosyltransferase 5	1.36739604474056	1.00789175061123	0.066284650977253	-0.293219643152077	4.39482692337763e-07	1.60244538851533e-05	1	0.337619528793397
root	R2	AT5G41780		Myosin heavy chain-like	1.58795752561649	2.49914127686763	-0.643973042446382	0.267210708804753	0.0460378400516974	0.00125747793958986	1	1
root	R2	AT5G43590		Acyl transferase/acyl hydrolase/lysophospholipase superfamily protein	1.46916046417023	1.68917416136557	0.391288364695115	0.611302061890456	0.0117455399052049	0.000643045071241297	1	0.240036939196361
root	R2	AT5G44020		HAD superfamily, subfamily IIIB acid phosphatase	1.05843809463099	1.35264371216012	0.373424678266763	0.66763029579589	8.25115083047773e-05	1.91297587475221e-06	0.285914058664464	0.00676611374376046
root	R2	AT5G44690		unknown protein; BEST Arabidopsis thaliana protein match is: unknown protein (TAIR:AT4G20160.1); Has 30201 Blast hits to 17322 proteins in 780 species: Archae - 12; Bacteria - 1396; Metazoa - 17338; Fungi - 3422; Plants - 5037; Viruses - 0; Other Eu /.../es - 2996 (source: NCBI BLink).	2.39875433648194	2.98607385148734	-0.759055257648368	-0.171735742642977	1.80114406158912e-05	3.32745349891523e-06	0.7039296343999	1
root	R2	AT5G45810	CIPK19	Non-specific serine/threonine protein kinase	1.52077437297145	2.48234017333955	-0.924602480853573	0.0369633195145314	0.00037209134929876	5.56973895220824e-06	0.192073782650757	1
root	R2	AT5G46040	NPF5.3	Protein NRT1/ PTR FAMILY 5.3	1.44584576973214	0.372466152022724	0.881669574563527	-0.19171004314589	0.000847502523421436	0.935058445090163	0.0691945117825273	1
root	R2	AT5G46360	KCO3	Ca2+ activated outward rectifying K+ channel 3	1.92313767082655	2.62769147274914	0.0932903819268738	0.797844183849467	0.0138808795174742	0.000237660262713183	1	0.274691482125351
root	R2	AT5G47950		Acetyl-CoA:benzylalcohol acetyltranferase-like protein	1.25968995156478	2.50258328210945	-0.826577480478123	0.416315850066543	0.000123926408247497	3.92697893283615e-08	0.0508547932081555	0.184830037870826
root	R2	AT5G48430		At5g48430	1.24934810207667	1.11997264039123	0.465780913404445	0.336405451719007	1.88164888353487e-06	3.87591570177126e-06	0.0515908776502866	0.210840552171491
root	R2	AT5G52330		At5g52330	1.45936807866394	1.54418846205586	-0.0775662065234979	0.00725417686842533	0.00049356635395773	0.000223313578188479	1	1
root	R2	AT5G52350	ATEXO70A3	Exocyst subunit exo70 family protein A3	2.14905422850794	1.84761426294922	1.0091829833318	0.707743017773078	6.78519161862299e-05	8.37137589016132e-06	0.110590466798388	0.0208188976051652
root	R2	AT5G54620		Ankyrin repeat family protein	1.98938477413925	2.94274975809544	-0.298744768501456	0.654620215454737	0.0151649559117981	0.000233670441176242	1	0.676676830363925
root	R2	AT5G54710		Ankyrin repeat family protein	2.08382741003309	0.605334527099446	1.26995467610967	-0.208538206823978	0.000726606993723109	0.511375237074541	0.068163414485876	1
root	R2	AT5G54770	THI1	Thiamine thiazole synthase, chloroplastic	1.54009350056818	1.95523101435044	-0.34144142722008	0.0736960865621832	1.93868007522577e-07	4.68754140875462e-09	0.490944663643108	1
root	R2	AT5G54790	VUP4	Vascular-related unknown protein 4	1.30263618844158	2.00800787458422	-0.330720635158005	0.374651050984627	0.00759807025522846	6.53189412848877e-05	1	0.939767046380157
root	R2	AT5G54960	PDC2	Pyruvate decarboxylase 2	1.34044217475631	1.21367862734204	-0.105130099096549	-0.231893646510824	0.000190356760637318	0.000712448439284186	1	1
root	R2	AT5G58360	OFP3	Transcription repressor OFP3	1.38421668592489	2.11051155973537	-0.00718790464920749	0.719106969161271	0.000672197243143348	8.2798505975164e-07	1	0.00877873067788566
root	R2	AT5G58670	PLC1	Phosphoinositide phospholipase C 1	1.03170885359925	1.18337698116726	-0.822730062591313	-0.671061935023308	2.95316739116456e-06	2.53887198335316e-06	0.000497533186334098	0.000353614435329508
root	R2	AT5G59260	LECRK21	Probable L-type lectin-domain containing receptor kinase II.1	1.5197185082685	1.25628122625577	-0.133819632592714	-0.397256914605441	1.58830062325837e-06	2.98827047065426e-05	1	0.115372086284491
root	R2	AT5G59270		Concanavalin A-like lectin protein kinase family protein	1.15076802940882	1.60891934612194	-0.473471901500372	-0.0153205847872555	0.00106669413457272	5.55092597303503e-05	0.737856311190684	1
root	R2	AT5G59680		Probable LRR receptor-like serine/threonine-protein kinase At5g59680	1.1176775875633	1.38930701851741	0.40378210753929	0.675411538493401	7.96064381056798e-06	1.21053393201244e-07	0.11905536312682	0.00113907985834996
root	R2	AT5G60060		Putative F-box protein At5g60060	1.51771610511741	1.91091385964717	-1.04635627875713	-0.65315852422737	0.0465267106281784	0.0295004135381517	0.639687003503539	0.827024413859621
root	R2	AT5G61070	HDA18	Histone deacetylase 18	1.97117875431184	3.26645485309701	-1.10766087099835	0.187615227786815	0.0313561853124415	0.000619303706759658	0.869559664075531	1
root	R2	AT5G61440	ACHT5	Thioredoxin-like 1-2, chloroplastic	1.32701731245921	0.521652045225721	0.769943499950025	-0.035421767283466	0.00286705373054482	0.383928315478165	0.161570848259133	1
root	R2	AT5G63450	CYP94B1	cytochrome P450, family 94, subfamily B, polypeptide 1	3.25204961332897	3.71879070411247	-1.20353009158322	-0.736789000799717	1.6893164512719e-05	0.000144168693148894	0.762042661656597	0.108936683433743
root	R2	AT5G65130		Integrase-type DNA-binding superfamily protein	2.36656685537639	2.22932222792145	0.481922393176443	0.344677765721507	0.0189935694462544	0.0129329648713358	1	1
root	R2	AT5G65980	PILS7	Protein PIN-LIKES 7	3.06071377415042	3.7313918972171	0.270023751614451	0.94070187468113	5.16727302899776e-07	5.71281549940961e-09	1	0.0252381642472339
root	R2	AT5G67180	TOE3	AP2-like ethylene-responsive transcription factor TOE3	1.24025220364184	1.88088487230269	-1.052514039482	-0.411881370821153	0.0445950606535271	0.00695909454335004	0.337137992301251	1
root	R2	AT5G67400	PER73	Peroxidase	1.20326952743821	1.67707322653211	0.195821108124021	0.669624807217916	0.000124013834616787	8.50720412720485e-07	1	0.0224643545066428
root	R2	AT1G03020	GRXS1	Monothiol glutaredoxin-S1	0.308677828891311	2.67802965681745	-1.2307590208797	1.13859280704645	1	0.0171098236945544	0.882658760582851	0.54094563939634
root	R2	AT1G03700		CASP-like protein 1C2	0.481581342719607	1.20865644817305	-0.617660786716688	0.109414318736758	0.212359853229211	0.00032154120469635	0.125645861151624	1
root	R2	AT1G05650		F3F20.10 protein	0.215356869081758	1.60328753768653	-0.519384538448122	0.868546130156651	1	1.40278081843306e-07	0.0946608519611329	8.98486970465127e-05
root	R2	AT1G05660		F3F20.11 protein	-0.029726236274342	1.12589749800921	-0.540278222256441	0.615345512027107	1	3.02309481841018e-06	0.0198885260381075	0.00164001346334657
root	R2	AT1G05990	CML7	Calmodulin-like protein 7	0.385166379573606	1.36159362796716	-0.104701381627541	0.871725866766016	1	0.00492870851777303	1	0.0680902956109154
root	R2	AT1G06040	BBX24	B-box zinc finger protein 24	0.885863516624729	1.14680022719624	-0.538835952323336	-0.277899241751827	0.000105219087745548	2.27875244577967e-06	0.015101461560415	0.412651492444809
root	R2	AT1G06120		Delta-9 desaturase-like 3 protein	0.564019058010099	1.47214095318655	-0.308079945570058	0.600041949606397	0.183494849082817	3.29344167755949e-05	1	0.0374040389883273
root	R2	AT1G06460	ACD32.1	Alpha-crystallin domain 32.1	0.938637737181047	1.07759917265247	-0.0194707885024251	0.119490646968995	0.0325069928825633	0.00885051836190063	1	1
root	R2	AT1G07550		Probable LRR receptor-like serine/threonine-protein kinase At1g07550	0.937183298592776	1.54805802131213	0.357519375462052	0.968394098181407	0.00206694011107525	2.51147499303249e-07	0.696875998084483	4.57355463292287e-05
root	R2	AT1G08890	SUGTL4	Sugar transporter ERD6-like 1	0.702940782907318	1.10054978426809	-0.697873458125941	-0.300264456765164	0.0132550493080034	0.00046649827047402	0.0360670618920485	0.654287039098377
root	R2	AT1G11740		Ankyrin repeat family protein	0.130036807255962	1.22354042866568	-0.75371082757347	0.339792793836246	1	0.000227342944792416	0.031529871919348	0.524354357332192
root	R2	AT1G11990		O-fucosyltransferase family protein	0.802831938068928	2.8226789201209	-1.11317486965569	0.906672112396287	1	0.0170898291313754	1	1
root	R2	AT1G12550	HPR3	Glyoxylate/hydroxypyruvate reductase HPR3	0.188692673530158	1.03291439407293	-0.434126422772488	0.410095297770285	1	7.74988572214103e-05	0.192677861273533	0.100295687448801
root	R2	AT1G12560	EXPA7	EXPA7	0.513564276324754	1.11253699718542	-0.14623003196556	0.452742688895102	0.0415151517631806	9.50656515954867e-06	1	0.0525505280339165
root	R2	AT1G12740	CYP87A2	Cytochrome P450, family 87, subfamily A, polypeptide 2	0.30327170772226	1.08606207677376	-0.255539026098259	0.527251342953237	0.428150530313785	6.35945976344905e-06	0.759343739549546	0.00910982303513456
root	R2	AT1G14280	PKS2	Protein PHYTOCHROME KINASE SUBSTRATE 2	0.303257362712291	1.55070427188957	-0.708910840634995	0.538536068542286	1	0.00115150974564212	0.37485356996643	0.387271153304552
root	R2	AT1G16390	OCT3	Organic cation/carnitine transporter 3	1.21216095447837	2.87268638602525	-0.975014425193804	0.685511006353074	0.404632743525984	0.00288050454696954	1	0.799590481400322
root	R2	AT1G17090		At1g17090/F6I1_23	0.520522135939014	1.47000408561798	-0.361390804563823	0.58809114511514	0.0767106302055838	1.3297747642502e-06	0.565641011949159	0.00791509654671335
root	R2	AT1G17260	AHA10	Plasma membrane ATPase	0.643784402407155	1.11306709146306	-0.382247275675703	0.0870354133801996	0.356278744547436	0.0209486331598586	1	1
root	R2	AT1G17345		At1g17345	1.77133673188123	2.33680721851287	-0.580879967018721	-0.0154094803870819	0.051279616931049	0.00951734763061383	1	1
root	R2	AT1G18140	LAC1	Laccase-1	0.924503829748529	1.19375718240794	0.182950276142496	0.452203628801906	0.00129551842712942	1.74503831321384e-05	1	0.0673428862211564
root	R2	AT1G18400	BEE1	Transcription factor BEE 1	0.282257863325631	2.03756443695531	-1.07636366562298	0.678942908006696	1	0.0285752329969056	0.70718948293987	1
root	R2	AT1G18940		F14D16.8	0.902616416721829	1.06192266466584	0.0879044265350279	0.247210674479037	0.00397268305734589	0.000384153769182866	1	0.953644596961712
root	R2	AT1G19570	DHAR1	Glutathione S-transferase DHAR1, mitochondrial	0.79274008017413	1.08424794308731	-0.189045831680566	0.102462031232612	0.00156150646026123	2.63897097061214e-05	1	1
root	R2	AT1G20490		AMP-dependent synthetase and ligase family protein	0.90231975395895	1.39224742239501	-0.425659693842444	0.0642679745936192	0.0129500502552736	0.000313812014815479	0.901375034961752	1
root	R2	AT1G20990		Cysteine/Histidine-rich C1 domain family protein	-0.134211242432719	1.1556092826418	-0.755104133605076	0.53471639146944	1	0.0414969099119764	0.384933414297566	0.721529209268812
root	R2	AT1G23205		At1g23205	0.429841422656154	1.17773780070231	-0.122234682455218	0.625661695590936	0.985293734308164	0.00341071595398926	1	0.137354401067001
root	R2	AT1G23740	AOR	NADPH-dependent alkenal/one oxidoreductase, chloroplastic	0.776222935877145	1.74717615294049	-1.23145035741924	-0.260497140355899	0.669672678197113	0.0312589076361097	0.249512751170571	1
root	R2	AT1G27140	GSTU14	GSTU14	0.542356351612407	1.13992593899426	-0.353079851460533	0.244489735921316	0.0233093625102863	9.42605851709931e-06	0.363545268007594	0.578779581165153
root	R2	AT1G29200	OFUT8	O-fucosyltransferase 8	0.140833261748131	1.19162379163882	-0.45933754862353	0.59145298126716	1	0.0058972167504867	0.943730870910017	0.240417161636526
root	R2	AT1G30110	NUDT25	Nudix hydrolase 25	0.689279862498685	1.00058497790727	-0.0972108062138037	0.214094309194783	0.00014050609886882	5.70057983792415e-07	1	0.413124355456744
root	R2	AT1G30530	UGT78D1	Glycosyltransferase (Fragment)	0.497572834376342	1.23305276257545	-0.280037642482247	0.455442285716858	0.247787795669127	0.000140480317563312	1	0.163335159953805
root	R2	AT1G31710		Amine oxidase	0.971438157891849	1.53918388368382	-0.408441574649771	0.159304151142204	0.0353790822861755	0.000381924007906504	1	1
root	R2	AT1G33170		Probable methyltransferase PMT18	0.690994305689274	1.40250597563049	-0.538852206461875	0.172659463479345	0.000628091212775513	5.37998455617263e-08	0.0128204804908713	1
root	R2	AT1G33260		Probable receptor-like protein kinase At1g33260	0.170358076794402	1.01954248976695	-0.110634920157812	0.738549492814731	1	6.15914403642882e-06	1	0.000257120318686437
root	R2	AT1G33770		Protein kinase superfamily protein	0.708186824856832	2.79195282254066	-1.43641005112044	0.647355946563397	1	0.00870516816911862	0.523777693973533	1
root	R2	AT1G34420		F12K21.25	0.944439779927162	1.03561998862592	-0.817011650832995	-0.725831442134232	8.69941960765546e-05	0.000327771397578332	0.0045498811931834	0.00121291867780222
root	R2	AT1G36675		Glycine-rich protein	2.17806093082439	3.36639751260434	-0.291075547346662	0.897261034433287	0.1966615286401	0.00842700684640714	1	1
root	R2	AT1G45015		At1g45015	0.614626935896499	1.62581834443868	-0.416487332258396	0.594704076283784	0.102628932628994	6.81949397419952e-06	0.714619982285975	0.0334266464526591
root	R2	AT1G45191	BGLU1	Glycosyl hydrolase superfamily protein	0.786962394223754	2.12040077743648	-0.649932150479036	0.683506232733688	1	0.0312589076361097	1	1
root	R2	AT1G45201	ATTLL1	triacylglycerol lipase-like 1	0.472134375846691	1.11167659145993	-0.268684282589505	0.370857933023735	0.460906912674412	0.00151224274781283	1	0.716892388796827
root	R2	AT1G45545		Plant protein of unknown function (DUF827)	0.432705544799043	1.15387383634677	-0.240629189911883	0.48053910163584	0.640105155368034	0.00124352300903912	1	0.238233033746911
root	R2	AT1G50900	LTD	Protein LHCP TRANSLOCATION DEFECT	0.659863169054806	1.21439972520165	-0.436748233463297	0.117788322683544	0.154723781900797	0.00273058101609577	0.939338363445596	1
root	R2	AT1G51270		Vesicle-associated protein 1-4	0.599716057059695	1.04460285884565	-0.460675627065508	-0.0157888252795502	0.00581367268998136	1.21844026823988e-05	0.0605531608642881	1
root	R2	AT1G52270		Putative uncharacterized protein	1.73108170466926	2.6561296429748	0.00186300705593334	0.926910945361472	0.245332051568972	0.0102918345731537	1	0.714021258557764
root	R2	AT1G60270	BGLU6	Putative beta-glucosidase 6	0.922674280247114	1.72293766184917	-1.00218504141035	-0.201921659808298	0.0705722274314864	0.00241286776525766	0.177828788524453	1
root	R2	AT1G61080		Hydroxyproline-rich glycoprotein family protein	0.883226370166146	1.56473071140851	-0.143560124151221	0.537944217091146	0.000245734875012268	5.14161473976952e-08	1	0.00787940222242505
root	R2	AT1G62320		CSC1-like protein At1g62320	0.394505368145839	1.24514963204653	-0.237709194114476	0.612935069786211	0.191697179148869	2.05002053963311e-06	1	0.00282908356495184
root	R2	AT1G62510		At1g62510	0.855966308977422	2.60745394305411	-1.77295227475269	-0.0214646406760024	0.312715339493258	0.0013873057363407	0.0548894641724833	1
root	R2	AT1G62980	EXPA18	Expansin-A18	0.396456449475707	1.10897225933559	0.00913557734708625	0.721651387206973	0.199568900528352	8.50107782335515e-06	1	0.00109888156914257
root	R2	AT1G62981		F16P17.15	0.364245650558523	1.16872878101164	-0.591784433980112	0.21269869647301	1	0.00348542158313329	0.3477244154364	1
root	R2	AT1G63450	GT16	Xyloglucan-specific galacturonosyltransferase 1	0.28432379916545	1.05266545628968	-0.259839692740864	0.508501964383367	0.736470834254266	4.46039334720689e-05	0.969257764835481	0.0266945366966944
root	R2	AT1G64210		Putative inactive receptor-like protein kinase At1g64210	0.780290335045775	2.03542739400768	-0.972281931760834	0.282855127201072	0.0114471136171546	1.19475754912475e-06	0.0166632845814578	0.678502461747359
root	R2	AT1G65845		At1g65844	0.640285491882314	1.02523133478682	-0.339833927749518	0.045111915154993	0.0115897676339105	7.72629092637858e-05	0.434339841258456	1
root	R2	AT1G66980	SNC4	suppressor of npr1-1 constitutive 4	1.55041453211281	1.68007948000514	-0.194311390991969	-0.0646464430996337	0.0739896202729329	0.0468000580107485	1	1
root	R2	AT1G68725	AGP19	Lysine-rich arabinogalactan protein 19	0.587535880897729	1.077255040482	-0.0297046593929839	0.460014500191283	0.197543994420176	0.00142560087352478	1	0.232077908531777
root	R2	AT1G68795	CLE12	CLAVATA3/ESR (CLE)-related protein 12	0.464690011602575	1.29794783174001	-0.4160269668704	0.417230853267033	0.145426455868584	1.0250355894608e-05	0.352294551723889	0.102790461016315
root	R2	AT1G69440	AGO7	Protein argonaute 7	0.595540572383424	1.24711542586991	-0.214755713396151	0.43681914009033	0.0017568446837699	7.83927331498327e-08	0.869559664075531	0.00609724159378396
root	R2	AT1G69900		Actin cross-linking protein	0.744901950852928	1.32538535494233	0.130002509081059	0.710485913170464	0.00567275409684808	1.40952467080788e-06	1	0.00107424319974332
root	R2	AT1G69990		Probable LRR receptor-like serine/threonine-protein kinase At1g69990	0.660631576049777	1.4625969160572	-0.240762163519126	0.561203176488295	0.694023385199807	0.00856880762049126	1	0.663157365563416
root	R2	AT1G70860		Major latex-like protein	0.57569950000205	1.88436376596172	-0.619112812301516	0.689551453658155	0.149208398283286	1.83897404696273e-06	0.215236846732005	0.0109399572969691
root	R2	AT1G70890	MLP43	MLP-like protein 43	0.989279396453481	2.14109638137669	-1.41438694942689	-0.26256996450369	0.0633179827087499	0.00168229617467892	0.0700025939989952	1
root	R2	AT1G72180	CEPR2	Receptor protein-tyrosine kinase CEPR2	0.548852441829114	1.31550034011271	-0.477437124502425	0.289210773781169	0.0028992370472103	2.76229170075765e-08	0.0128806306630052	0.158399929725469
root	R2	AT1G73280	SCPL3	Serine carboxypeptidase-like 3	0.649045026226897	1.31764573594328	-0.801518573760989	-0.132917864044607	0.00920398405821597	1.90649565653164e-05	0.00791976991869487	1
root	R2	AT1G73310	SCPL4	Serine carboxypeptidase-like 4	0.267079267544807	1.10413549618568	-0.3308507573587	0.506205471282178	0.200042842189687	5.3433097750724e-08	0.0793390347236908	0.000716580385412385
root	R2	AT1G73680	ALPHA DOX2	alpha dioxygenase	0.679046687009616	1.22865248566876	-0.823349259565363	-0.273743460906222	0.0378687983236549	0.000959956471150976	0.0386180073676168	1
root	R2	AT1G74830	MYOB6	Probable myosin-binding protein 6	0.346994532689564	1.10323838794833	-0.195733313151802	0.560510542106966	0.908656456781756	0.000635591088713877	1	0.074241671373896
root	R2	AT1G75620		F10A5.18	0.53562195154455	1.48799706231982	-0.352247091213605	0.600128019561663	0.288985751706323	5.87098011945417e-05	1	0.0551457174715961
root	R2	AT1G76020		At1g76020	0.968252370499991	1.1422129669516	-0.313686079631598	-0.139725483179984	0.000439414126950727	0.000119723539454121	0.934111779687219	1
root	R2	AT1G76790	IGMT5	Indole glucosinolate O-methyltransferase 5	0.174775643048542	1.03522558225432	-0.391537608519573	0.468912330686204	1	0.00122953585017877	0.574739949262208	0.262856604664015
root	R2	AT1G77990	SULTR2;2	Sulfate transporter 2.2	0.167573807655553	1.69670005733004	-0.654460700047528	0.874665549626962	1	3.65080298759606e-08	0.0152095316663634	4.74552657937668e-05
root	R2	AT1G78440	GA2OX1	Gibberellin 2-beta-dioxygenase 1	1.74011078173661	2.5509960733837	-1.30958060170994	-0.498695310062846	0.130972206239456	0.0354858132667606	0.838958050001223	1
root	R2	AT1G78815	LSH7	Protein LIGHT-DEPENDENT SHORT HYPOCOTYLS 7	0.500861621094823	1.1760579406019	-0.735712195668351	-0.0605158761612721	0.343171289518714	0.00352679634197696	0.129852715106794	1
root	R2	AT1G78820		EP1-like glycoprotein 1	1.73267772888464	2.62200852262079	0.161424342319464	1.05075513605561	0.451107284196715	0.0324936327257022	1	0.780930908588772
root	R2	AT1G78950		Terpenoid cyclases family protein	0.372383268560163	1.27696893774938	-0.42605072807698	0.478534941112234	1	0.00111021638042185	0.927934614907453	0.324515532642675
root	R2	AT1G80340	GA3OX2	Gibberellin 3-beta-dioxygenase 2	0.965085573562488	1.55542219443453	0.0207927878702086	0.611129408742249	0.0406511175254685	0.000179577434917276	1	0.107186131353134
root	R2	AT2G01880	PAP7	Purple acid phosphatase 7	0.226830777664661	1.08310137652983	-0.350398100562799	0.505872498302367	1	1.71385303383739e-05	0.352005018061424	0.0205912034510908
root	R2	AT2G02310	PP2B6	Putative F-box protein PP2-B6	0.898526829311861	1.1524917059205	0.279953668056909	0.533918544665547	0.0415299081227806	0.0013322129244546	1	0.167148641634881
root	R2	AT2G02820	MYB88	Transcription factor MYB88	0.734051713053022	1.05192761294518	-0.536346791047974	-0.218470891155812	0.000122814345966849	1.5618643195133e-06	0.00699247832068582	0.488833591095552
root	R2	AT2G03370		Glycosyltransferase (Fragment)	0.0455975397467205	1.27584318788502	-0.586129674330856	0.64411597380744	1	0.00214113933915223	0.425773796568934	0.151458082449133
root	R2	AT2G04080	DTX2	Protein DETOXIFICATION 2	1.67804878514392	2.34322102382157	0.229648507805062	0.894820746482711	0.0532568059580432	0.000830432513439737	1	0.142549402022681
root	R2	AT2G14760		Basic helix-loop-helix (BHLH) DNA-binding superfamily protein	-0.0771741915826816	1.1095736380889	-0.715338997618139	0.47140883205344	1	0.00480349174776212	0.125903511372571	0.413901752156675
root	R2	AT2G17036		F-box protein At2g17036	0.730086735636964	1.60770933084689	-1.01382215315623	-0.136199557946302	0.307023094770377	0.00647661737589573	0.183393151380038	1
root	R2	AT2G17590		Cysteine/Histidine-rich C1 domain family protein	1.14002757984879	1.74546053568025	0.0750334894187988	0.680466445250259	0.209902707961981	0.00704656772678834	1	0.49805083089651
root	R2	AT2G17640	SAT2	Serine acetyltransferase 2	0.156246706289594	1.06375419268966	-0.875866955436211	0.0316405309638581	1	0.000125829699309079	0.00146438867070155	1
root	R2	AT2G17940		WEB family protein At2g17940	0.14989378224115	1.09084512614787	-0.588574464207514	0.352376879699202	1	0.0417454597294437	0.710546894594836	1
root	R2	AT2G19050		GDSL esterase/lipase At2g19050	0.523186160606176	1.19050524057191	-0.291641768043636	0.375677311922097	0.684728317567898	0.0078158012588182	1	0.979585914993734
root	R2	AT2G19150	PME10	Putative pectinesterase 10	0.157035003009224	1.93858875959849	-1.21655632250709	0.564997434082178	1	0.00431584205086762	0.158578436150629	0.886612835374351
root	R2	AT2G20570	GPRI1	GBF's pro-rich region-interacting factor 1	0.727741208667325	1.26757195518756	0.0987623398014653	0.638593086321699	0.66810506909705	0.0310983841368283	1	0.493562695859378
root	R2	AT2G21210		SAUR-like auxin-responsive protein family	-0.0899880243892763	1.5905329096333	-0.726579750340501	0.953941183682077	1	0.00278002155453236	0.508141083629911	0.0565319840324387
root	R2	AT2G22190	TPPE	Probable trehalose-phosphate phosphatase E	0.437633414999942	1.47722803722374	-0.779259791791938	0.26033483043186	0.111962019236906	1.00563039899655e-06	0.00510489792095225	0.553302025724256
root	R2	AT2G22890	FAD4L2	Fatty acid desaturase 4-like 2, chloroplastic	0.780181696374376	1.57279172267848	-0.875598894598837	-0.0829888682947371	0.101624893021286	0.0012947526272358	0.158646192890226	1
root	R2	AT2G23100		Cysteine/Histidine-rich C1 domain family protein	0.752749706650873	1.23190287590204	0.324928101278451	0.804081270529619	0.0105590856372788	4.39934224259473e-06	0.76086968430622	0.000421333832955295
root	R2	AT2G24980		Proline-rich extensin-like family protein	0.602152411966835	1.03209491308194	0.0593234713141229	0.489265972429228	0.10548403886439	0.00109254359806137	1	0.208783327342889
root	R2	AT2G26980	CIPK3	Non-specific serine/threonine protein kinase	0.0529324328742717	1.01523350903746	-0.474446977474769	0.487854098688416	1	3.38055931270055e-09	0.000313408449537787	0.000101100816213564
root	R2	AT2G28990		Probable leucine-rich repeat receptor-like protein kinase At2g28990	0.6286049760897	1.28328853871599	-0.271115991140977	0.383567571485311	0.000960682483739526	5.14161473976952e-08	0.367239871625808	0.0326445213714215
root	R2	AT2G29000		Leucine-rich repeat protein kinase family protein	1.09001519213718	1.76851631869011	0.192207847581081	0.870708974134006	0.163276654757592	0.00155937613901369	1	0.104860611808766
root	R2	AT2G29410	MTPB	Metal tolerance protein B	0.460344163789032	1.19537054809252	-0.500310246946986	0.234716137356506	1	0.0202655698908318	1	1
root	R2	AT2G29660		At2g29660	0.473887608777783	1.1108714691342	-0.390016946857983	0.246966913498438	0.00171137023196731	1.49515397585154e-08	0.0118452675527691	0.132925488959317
root	R2	AT2G29710	UGT71D2	UDP-glycosyltransferase 71D2	0.948692053676816	1.72068380010182	-0.408036621653148	0.363955124771854	0.00723021722183748	1.26760176608836e-05	0.978950849920652	0.420395536025768
root	R2	AT2G30220		GDSL esterase/lipase At2g30220	0.484268310371878	1.51986572546056	0.0222288786338578	1.05782629372254	1	0.0250779435216354	1	0.138528386371843
root	R2	AT2G32550		Cell differentiation, Rcd1-like protein	-0.0321994357691491	2.46211272848962	-1.18463880453523	1.30967335972354	1	0.00191354744484469	0.391596411644849	0.0723933629859697
root	R2	AT2G32990	AtGH9B8	Endoglucanase 11	0.585493924260035	1.54879322712108	-0.617870559572802	0.345428743288238	0.408005295245973	0.000400881401702983	0.369013735841317	1
root	R2	AT2G33050	AtRLP26	Putative leucine-rich repeat disease resistance protein	0.441640581362796	1.13508370046869	-0.320990870688038	0.37245224841785	1	0.0437434975054947	1	1
root	R2	AT2G34080		Cysteine proteinase	0.773761946699174	2.02916016161654	0.0391873483140697	1.29458556323144	1	0.03588237601449	1	0.238866870527139
root	R2	AT2G34330		At2g34330	0.490396659611942	1.87718969393769	-0.600979761287026	0.785813273038726	0.917254681697136	0.000113618401229407	0.66166555646784	0.073626310543683
root	R2	AT2G34490	CYP710A2	Cytochrome P450 710A2	0.497659243665285	2.27075927464874	-1.11689572878013	0.65620430220332	0.908656456781756	7.30041379523877e-05	0.089298692002681	0.218149133061371
root	R2	AT2G35000	ATL9	E3 ubiquitin-protein ligase ATL9	0.476662319506094	1.24219330008707	-0.281315961415589	0.48421501916539	0.0034519630631827	8.1056838687325e-09	0.168505318013368	0.00121928997797054
root	R2	AT2G35770	SCPL28	Serine carboxypeptidase-like 28	0.617111319055567	2.16793081280213	-0.803119365809238	0.747700127937325	0.00883429967690072	1.95199813097178e-09	0.00459742864326928	0.000195367489872896
root	R2	AT2G35860	FLA16	FLA16	0.569126324435529	1.13840402214703	-0.334491875265486	0.234785822446013	0.00960778291226176	2.34407131093505e-06	0.249422679109491	0.653498385865019
root	R2	AT2G36500	CBSCBSPB2	CBS domain-containing protein CBSCBSPB2	0.215328651491373	1.11810616145671	-0.32672003445666	0.576057475508681	1	0.00579388026367519	1	0.21268726781256
root	R2	AT2G36570	PXC1	Leucine-rich repeat receptor-like protein kinase PXC1	0.658875396112689	1.36951028866577	-0.441459895534597	0.269174997018482	0.0181396821823392	4.24796717099005e-06	0.200127349680517	0.819073295756383
root	R2	AT2G37450		WAT1-related protein	0.439904790407678	1.55618407189825	-0.939012430486849	0.17726685100372	0.893150897217374	0.00150469497488538	0.110265887301677	1
root	R2	AT2G38100		proton-dependent oligopeptide transport (POT) family protein	0.158923658065	1.3841885114959	-0.512987479570943	0.712277373859958	1	0.00119810680907608	0.729378185121942	0.0873239068882613
root	R2	AT2G38170	CAX1	AT2G38170 protein	0.466491033053347	1.16393725975145	-0.861740364171701	-0.164294137473603	0.00255580440890865	6.023601082999e-08	1.32766421701649e-05	0.695524185433822
root	R2	AT2G38750	ANN4	Annexin D4	0.589340725334974	1.19352967077522	-0.123890436195111	0.480298509245132	0.0578323512096604	4.39686971514055e-05	1	0.104188263543181
root	R2	AT2G39518		CASP-like protein 4D2	0.765904465201444	1.19755790918081	-0.411889716910927	0.0197637270684359	0.0028757089718973	2.3266262905838e-05	0.294665912729711	1
root	R2	AT2G39730	RCA	Ribulose bisphosphate carboxylase/oxygenase activase, chloroplastic	0.560621540960712	1.01354117881749	-0.379156384617566	0.0737632532392141	0.136397433729953	0.00202612717939345	0.753931883268493	1
root	R2	AT2G40230		HXXXD-type acyl-transferase family protein	0.569310269449931	1.35833129847893	-0.0581158103344768	0.730905218694519	0.0564532318067488	2.43637339841043e-06	1	0.00148773900063657
root	R2	AT2G40670	ARR16	Response regulator 16	1.8317179181619	2.568362005007	-1.08757471713407	-0.350930630288967	0.0668267763670222	0.0162368419941598	1	1
root	R2	AT2G43535	ATTI4	Defensin-like protein 196	0.661348865274042	1.06264868654416	-0.160862678573957	0.240437142696161	0.00135019462185745	2.54930434651755e-06	1	0.5056521057203
root	R2	AT2G43690	LECRK53	Probable L-type lectin-domain containing receptor kinase V.3	0.372785996131983	1.49970704605921	-0.40751771267501	0.719403337252219	0.933773605047879	6.0512258426594e-05	0.89848489100226	0.0206776179916608
root	R2	AT2G43700	LECRK54	L-type lectin-domain containing receptor kinase V.4	0.0565867226363777	1.10274606474844	-0.712674394270275	0.333484947841785	1	4.64395696300652e-05	0.00760076141848825	0.266082377540723
root	R2	AT2G43890		Pectin lyase-like superfamily protein	0.601650411202315	1.46702455444931	0.0945105925904757	0.959884735837466	0.721548779340336	0.00169644832646602	1	0.0333591826595618
root	R2	AT2G44110	MLO15	MLO-like protein	0.922439149982731	1.09747719133399	0.0952566196646973	0.270294661015954	0.000628477873063843	4.00193429048283e-05	1	0.627411550544219
root	R2	AT2G45080	CYCU2-1	Cycp3	0.253398493225443	1.29319273168425	-0.816799530317801	0.222994708141009	1	0.0296070974459264	0.371930160482693	1
root	R2	AT2G45470	FLA8	Fasciclin-like arabinogalactan protein 8	0.671212545272621	1.01896559895607	0.225256043123119	0.573009096806564	0.00424957171907843	2.48293100277898e-05	0.976513581886143	0.0105481813973073
root	R2	AT2G45940		Protein of unknown function (DUF295)	1.09820043329129	2.09269517858769	-1.26621054716127	-0.271715801864873	0.290685648271593	0.0195325007044568	0.379977207817351	1
root	R2	AT2G48130		Bifunctional inhibitor/lipid-transfer protein/seed storage 2S albumin superfamily protein	0.179934854690083	1.16585242488736	-0.661080114413581	0.324837455783692	1	3.37290550473524e-07	0.00094904240917335	0.111661307503205
root	R2	AT3G01760		Lysine histidine transporter-like 4	0.596045848238289	1.699601539805	-0.66875527406466	0.434800417502047	0.031185533591131	5.01745598577652e-07	0.0468662836353782	0.0679059237113178
root	R2	AT3G02610		Plant stearoyl-acyl-carrier desaturase family protein	0.830400980013163	1.98648048694271	-0.372494557920911	0.783584949008632	0.00483220504809829	5.800844016007e-08	0.759343739549546	0.000611690116454931
root	R2	AT3G02832			0.815376746519816	1.76772272044393	-0.119861028875718	0.8324849450484	0.945747003493592	0.0217765641420559	1	0.493762256995747
root	R2	AT3G02850	SKOR	SKOR	0.887375656001437	1.26212419340646	-0.0250254660733162	0.349723071331702	3.86218117118914e-05	1.37223630967656e-07	1	0.0743324294979491
root	R2	AT3G04110	GLR1.1	Glutamate receptor 1.1	0.230840509061962	1.14293754388465	-0.618898122113741	0.293198912708947	0.879339400141897	6.48570990028759e-06	0.0105580854974081	0.312804046616542
root	R2	AT3G05880	RCI2A	RCI2A	0.924310811104633	1.0573042868879	-0.24646286004173	-0.113469384258459	0.000823064852546796	0.000128382419758595	1	1
root	R2	AT3G06125		other RNA	0.882368127207559	1.4157493193334	-0.518975511075368	0.0144056810504694	0.0260886420712485	0.000720759501235962	0.660186475962838	1
root	R2	AT3G06880		Transducin/WD40 repeat-like superfamily protein	1.68197209229499	3.74588706572651	-1.76595791960549	0.297957053826035	0.418273409346086	0.00917747775440481	0.733394296693984	1
root	R2	AT3G07490	CML3	CML3	0.994188521347004	1.51541149888976	0.14183266213537	0.663055639678122	0.0490533842363225	0.000365341569691195	1	0.0913695545410083
root	R2	AT3G09240		Kinase with tetratricopeptide repeat domain-containing protein	0.348326051950453	1.05793388378368	-0.436705237103401	0.272902594729829	0.654961863376119	0.000618871039745514	0.409163913863142	0.85894170452932
root	R2	AT3G09290	TAC1	TAC1	0.560458467538614	1.2413143162748	-0.241328260889027	0.439527587847158	0.129279635316021	8.88786721359613e-05	1	0.161156628949832
root	R2	AT3G09330	AVT1G	Amino acid transporter AVT1G	0.835705834694992	1.34586816885194	-0.480371550896503	0.0297907832604478	0.410398103550431	0.0499220895036928	1	1
root	R2	AT3G09540		Pectate lyase	0.298938329315222	1.05577328981268	-0.388662978036035	0.368171982461424	0.311762529888515	4.07153768276979e-06	0.125528073186989	0.0596522492718057
root	R2	AT3G10710	PME24	Putative pectinesterase/pectinesterase inhibitor 24	0.212134608390194	1.10268349928103	-0.284067825654598	0.60648106523624	1	4.295407376001e-05	0.808918778936528	0.0137045154162847
root	R2	AT3G10870	MES17	Methylesterase 17	0.6521576882097	1.76679957339742	-0.339412400657935	0.775229484529784	0.408897876800457	0.000187246345918947	1	0.0496934368847314
root	R2	AT3G10986		Protein LURP-one-related 9	0.633096782731563	2.23951688569691	-1.29142163598339	0.314998466981948	0.993332633377415	0.00202973502417312	0.173422573697599	1
root	R2	AT3G13438	NA	NA	-0.0170085295182454	1.08310140306058	-0.697409493201494	0.402700439377328	1	0.00148468269473786	0.0662534132943625	0.395648992639325
root	R2	AT3G14810	MSL5	Mechanosensitive ion channel protein 5	0.758712241606577	1.32837393338849	-0.625913025192898	-0.05625133341099	0.00221315544499111	9.7185449895867e-06	0.0424155602205378	1
root	R2	AT3G15050	IQD10	IQ-domain 10	0.0883703677920461	1.31992365890241	-0.862370937968916	0.369182353141449	1	0.0251943905944682	0.298449464550534	1
root	R2	AT3G15700		P-loop containing nucleoside triphosphate hydrolases superfamily protein	0.0221978562270628	1.10823299459687	-0.513637630078437	0.572397508291367	1	0.0224702022410354	0.865809326024749	0.397314937051186
root	R2	AT3G15950	NAI2	TSA1-like protein	0.473961290491822	1.02163551403145	-0.459686135976424	0.0879880875632075	0.0345724442500539	6.40056483732643e-06	0.0341511503597746	1
root	R2	AT3G18900		Ternary complex factor MIP1 leucine-zipper protein	0.216220044209067	1.00341512987537	-0.439941711053096	0.347253374613211	0.986096341550441	2.3205949794731e-05	0.0932009453007706	0.124941360967995
root	R2	AT3G21351		Transmembrane protein	0.915708005515522	2.2205605329845	-1.6474562965107	-0.342603769041726	0.223504039738871	0.00442544078797613	0.0577828729492712	1
root	R2	AT3G21510	AHP1	AHP1	0.404906516197002	1.00972296953598	-0.152033358661154	0.452783094677828	0.0352249995667286	9.06057738692807e-07	1	0.00727965397047663
root	R2	AT3G21620		CSC1-like protein At3g21620	0.758729121980017	2.30963016619051	-0.876280129512081	0.67462091469841	0.0653971346408268	1.25557803397497e-06	0.0984960201152424	0.0249548462857818
root	R2	AT3G23000	CIPK7	CBL-interacting serine/threonine-protein kinase 7	0.719486713898099	1.27076313971066	-0.0561124131097746	0.495164012702787	0.000115233779911027	2.2096650144258e-08	1	0.00409679722734947
root	R2	AT3G23290	LSH4	LSH4	0.560243258253141	1.03759343751948	-0.841451968201402	-0.364101788935068	0.189297246012998	0.00928905768783634	0.0459325970337339	0.699464890008365
root	R2	AT3G23810	SAHH2	Adenosylhomocysteinase	0.71143792689879	1.06882839790053	-0.0894546667982636	0.26793580420348	0.000747508413992416	2.84877172796576e-06	1	0.378280818307523
root	R2	AT3G24540		Protein kinase superfamily protein	0.364963094642693	1.82107774426961	-0.929617431436462	0.526497218190451	0.825140722850035	8.83302558641536e-06	0.0276661224917029	0.107572934170309
root	R2	AT3G26330	CYP71B37	Cytochrome P450 71B37	0.248601288188506	1.05920992695148	-0.477653720635837	0.332954918127141	0.387989744049402	5.40517613379084e-07	0.0110018722275188	0.065003260335227
root	R2	AT3G26520	TIP1-2	Aquaporin TIP1-2	0.580454108756554	1.15533215169376	-0.470350177306718	0.104527865630484	0.00324424342126439	3.38241645994773e-07	0.0156483721502072	1
root	R2	AT3G28130		WAT1-related protein At3g28130	0.494154441250349	1.22257531983873	-0.527945569526647	0.20047530906173	0.146988133825969	0.000100039164896386	0.193522582137828	1
root	R2	AT3G28960	AVT1I	Amino acid transporter AVT1I	0.201867876491262	1.94087078376478	-0.57515848829706	1.16384441897646	1	0.00704656772678834	1	0.113044967230684
root	R2	AT3G44990	XTH31	Xyloglucan endotransglucosylase/hydrolase protein 31	-0.011284114843483	1.25870122545159	-0.493853915862398	0.776131424432677	1	4.26273568056137e-06	0.0781381627303274	0.00105593312536571
root	R2	AT3G45130	LAS1	Terpene cyclase/mutase family member	0.427064138403114	2.12539652226365	-1.279340765292	0.41899161856854	1	0.00340804316332472	0.179420446817389	1
root	R2	AT3G45430	LECRK15	Probable L-type lectin-domain containing receptor kinase I.5	0.251837523149159	1.08113212976919	-0.272905574392049	0.556389032227983	1	6.63563026570997e-05	1	0.0196332165469115
root	R2	AT3G45440		Concanavalin A-like lectin protein kinase family protein	0.649759350615886	2.03422771288624	-0.760950143955732	0.623518218314618	0.0165473150693499	4.64733735128207e-08	0.024150491886325	0.00374985768109842
root	R2	AT3G45680	NPF2.3	Protein NRT1/ PTR FAMILY 2.3	0.11155847391939	1.05182324593927	-0.643393447897551	0.29687132412233	1	0.00622325501023898	0.185269657536156	1
root	R2	AT3G45710	NPF2.5	Protein NRT1/ PTR FAMILY 2.5	0.453857107331511	1.09220462288999	-0.615252163304771	0.023095352253705	0.0325821957437182	1.46855328141044e-06	0.00251133491388017	1
root	R2	AT3G46760	LECRKS3	Receptor like protein kinase S.3	0.275830916507089	1.01711602195361	0.111046784070957	0.852331889517477	1	0.0157684584179713	1	0.0423415841298063
root	R2	AT3G47740	ABCA3	ABC transporter A family member 3	0.234218389466875	1.14143477250784	-0.319382986635177	0.587833396405788	1	0.00151480838554649	1	0.105326467722928
root	R2	AT3G47750	ABCA4	ABC transporter A family member 4	0.571862020239097	2.03954315589242	-0.0477272030956537	1.41995393255767	1	0.00861642310956133	1	0.0629539443372648
root	R2	AT3G48770		ATP/DNA binding protein	0.637117055044278	1.48699732668961	-0.836579536998127	0.0133007346472009	0.0726934744070766	0.000129009924722088	0.0497691817431457	1
root	R2	AT3G48940		Remorin family protein	0.295896806329762	1.05393745977066	-0.398890509317487	0.359150144123409	1	0.0227808591872021	1	1
root	R2	AT3G49330		Plant invertase/pectin methylesterase inhibitor superfamily protein	0.272439087497221	1.15027778395864	-0.318382008057843	0.559456688403575	1	0.000279582711814469	1	0.0593311372688693
root	R2	AT3G49940	LBD38	LOB domain-containing protein 38	0.545897855751154	1.05727688359181	0.0575330200507915	0.568912047891449	0.00125646826673254	1.35844612456245e-07	1	0.000497380338292212
root	R2	AT3G51350		Eukaryotic aspartyl protease family protein	0.835962636203202	1.28259525738079	0.440820201017515	0.887452822195105	6.02445199595669e-05	5.41040475393732e-08	0.029936975773282	1.1650480966633e-05
root	R2	AT3G51570		Disease resistance protein (TIR-NBS-LRR class) family	0.914167588400479	1.08674612095415	0.0674012461241009	0.239979778677767	0.00277317974147217	0.000233804682211695	1	0.982200255533238
root	R2	AT3G53310	REM20	B3 domain-containing protein REM20	0.849567595688065	1.70321363408645	-1.16914188250132	-0.315495844102939	0.155375249378902	0.00378310728454699	0.0822367182397848	1
root	R2	AT3G54420	EP3	EP3	0.901518013163994	1.04514908480372	-0.258999354674021	-0.115368283034295	0.000162603621329183	2.96025599435436e-05	0.849382555638508	1
root	R2	AT3G54580		Proline-rich extensin-like family protein	0.697471400223813	1.03109419737204	-0.0222725952881291	0.311350201860096	0.037576741096163	0.000920035370127211	1	0.876693918062172
root	R2	AT3G54590	EXT2	Extensin-2	0.683415927775835	1.23345885052557	-0.0155286201387561	0.534514302610976	0.0360672192801144	8.26323377489695e-05	1	0.113434447297289
root	R2	AT3G54820	PIP2-5	Probable aquaporin PIP2-5	0.606889771750849	1.17334785962187	-0.994365595260393	-0.427907507389368	0.000322180426087124	1.00563039899655e-06	2.18457025022284e-05	0.00800586901830964
root	R2	AT3G55150	ATEXO70H1	Exocyst complex component EXO70H1	0.744873338942988	1.27590913886764	-0.413065666237521	0.117970133687132	0.000673400454115405	8.86420313911802e-07	0.140141502420717	1
root	R2	AT3G57780		Nucleolar-like protein	0.434994609968808	1.41100136047075	-0.749895845658836	0.22611090484311	0.305836882372467	4.58664236089006e-05	0.0406442954615105	1
root	R2	AT3G58190	LBD29	LBD29	0.416364086213965	1.03482266411912	0.00106712046828261	0.619525698373442	0.78323733330598	0.00281166628332881	1	0.0701261338406199
root	R2	AT3G60540		Protein transport protein Sec61 subunit beta	0.382401724174393	1.25022951918331	-0.308710728867537	0.559117066141375	1	0.0242172623752529	1	0.637487006425253
root	R2	AT3G60720	PDLP8	Plasmodesmata-located protein 8	0.202541684301366	1.07795872221268	-0.643810221184611	0.231606816726703	1	0.000199650633172129	0.0355474279414965	1
root	R2	AT3G61300		Anthranilate phosphoribosyltransferase-like protein	0.747500237211307	1.41153359208583	-0.42693341265896	0.23709994221556	0.00235667417356837	1.4596433277502e-06	0.253808427474417	0.680098010759473
root	R2	AT3G61750		Cytochrome b561 and DOMON domain-containing protein At3g61750	0.853327698456283	1.55360216756014	-0.774153276784732	-0.0738788076808756	0.000171867594474061	3.1675000143641e-07	0.00463280542617118	1
root	R2	AT4G00890		AT4g00890 protein	0.461321350139492	1.05299446395658	0.0017694789073881	0.593442592724477	0.78323733330598	0.00625448820360814	1	0.153439753735954
root	R2	AT4G00960		Putative receptor-like protein kinase At4g00960	0.579940678322657	1.22288617009127	-0.34287726746486	0.300068224303754	0.67880974844687	0.0173713952226655	1	1
root	R2	AT4G01735		unknown protein; Has 30201 Blast hits to 17322 proteins in 780 species: Archae - 12; Bacteria - 1396; Metazoa - 17338; Fungi - 3422; Plants - 5037; Viruses - 0; Other Eukaryotes - 2996 (source: NCBI BLink).	0.0791873293068377	1.56909532977188	-0.998544123842219	0.491363876622821	1	0.0146693530570045	0.256888916815634	1
root	R2	AT4G02630		Protein kinase superfamily protein	0.32551427040586	1.27144875429003	-0.679741058389393	0.26619342549478	0.261244659141205	1.46855328141044e-06	0.0055091992708269	0.358829633611442
root	R2	AT4G04410	NA	NA	0.906810864073602	1.29709077380105	-0.803584844663968	-0.413304934936517	8.27974753021799e-05	5.56973895220824e-06	0.0030375865184135	0.0557858055532531
root	R2	AT4G09130	ATL37	Putative RING-H2 finger protein ATL37	0.858836029736231	1.47350736046701	-0.81459560331144	-0.199924272580659	0.0201079749726116	0.000679100220214852	0.121496516053954	1
root	R2	AT4G09420		Disease resistance protein (TIR-NBS class)	0.580172602210221	1.13059722728515	0.0853907041198307	0.635815329194759	0.00397310493111349	2.59215931270838e-07	1	0.000241059662524255
root	R2	AT4G10510	SBT3.7	Subtilisin-like protease SBT3.7	0.446486444683282	1.24854535391901	-0.68617265816632	0.115886251069407	0.00156450499228692	2.30866701172972e-09	4.23489581602505e-05	1
root	R2	AT4G10770	OPT7	Oligopeptide transporter 7	0.792356494132108	1.42525584937297	-0.0827244679720507	0.550174887268811	0.000766258164173234	1.6214369769475e-07	1	0.00569140069375048
root	R2	AT4G11190	DIR13	Dirigent protein 13	0.49818318209442	1.65994941669717	-0.522474765827401	0.639291468775345	0.488032011076313	4.295407376001e-05	0.485892512161805	0.0985449371427235
root	R2	AT4G11210	DIR14	Dirigent protein	0.211049039078362	1.44545459764482	-0.653063383393814	0.581342175172646	1	0.000250202881440455	0.201628827287981	0.162908675114818
root	R2	AT4G11320	RDL5	Probable cysteine protease RDL5	0.427134559198441	1.00683563339514	-0.578616253087896	0.00108482110880814	1	0.0248222003902871	0.438334264418696	1
root	R2	AT4G12545	AIR1B	Putative lipid-binding protein AIR1B	0.797685506315	2.05991204418824	-0.555742960786077	0.70648357708716	0.0236501274898381	4.74032032308306e-07	0.271457717810635	0.0231675664902302
root	R2	AT4G13680		Putative uncharacterized protein	0.428885983925506	1.20925805020809	0.0341303890477202	0.814502455330307	1	0.0185143371900386	1	0.1312157154975
root	R2	AT4G14280		ARM repeat superfamily protein	0.43135355077546	1.43779469355893	-0.876453607689364	0.129987535094107	0.588764033819001	0.00033946109549134	0.0448831973107679	1
root	R2	AT4G15290	CSLB5	Glycosyltransferase (Fragment)	-0.226041923105034	1.12674521761308	-0.655575216585113	0.697211924133	1	0.000228573406723086	0.0459355451915389	0.0124145210793723
root	R2	AT4G15740		Calcium-dependent lipid-binding (CaLB domain) family protein	0.787349468201543	1.22968790268518	-0.0557600767885074	0.386578357695129	0.00230380907954769	5.98414180828077e-06	1	0.120394455641417
root	R2	AT4G15920	SWEET17	Nodulin MtN3 family protein	0.625745407110572	1.04079228992982	-0.339612422866835	0.0754344599524108	0.00366355079810857	8.77585632590544e-06	0.250716731116494	1
root	R2	AT4G16350	CBL6	Calcineurin B-like protein 6	0.356779317336509	1.27507022709229	-0.445662983219286	0.472627926536496	0.581880324797721	4.20881719887139e-05	0.364957313532623	0.0919887626595055
root	R2	AT4G17550		Putative glycerol-3-phosphate transporter 4	0.4434017079354	1.37077071964399	-0.625336422537595	0.302032589170999	0.0495559798821669	2.59329031510983e-07	0.00773953063504984	0.215091353887031
root	R2	AT4G18640	MDIS2	Protein MALE DISCOVERER 2	0.528572202200944	1.11301871306308	-0.328072373705583	0.256374137156551	0.0154394596325462	2.78598781244368e-06	0.268478181689871	0.468051986704292
root	R2	AT4G19050		NB-ARC domain containing disease resistance protein	0.516877130106588	1.4286331747664	-0.773590801753087	0.138165242906724	0.418314619836894	0.000849477060412757	0.149422760475241	1
root	R2	AT4G19950		At4g19950	0.778229599942688	1.21926044912628	-0.517439550063158	-0.0764087008795649	0.037517820474623	0.00199073410787314	0.544956172871643	1
root	R2	AT4G20160		LOCATED IN: chloroplast; EXPRESSED IN: 6 plant structures; EXPRESSED DURING: L mature pollen stage, M germinated pollen stage, 4 anthesis, petal differentiation and expansion stage; BEST Arabidopsis thaliana protein match is: RING/U-box superfamily /.../n (TAIR:AT1G30860.1); Has 64917 Blast hits to 39974 proteins in 1949 species: Archae - 279; Bacteria - 7425; Metazoa - 26604; Fungi - 5788; Plant…	0.704188556668528	1.70181441393841	-0.389281986729516	0.608343870540365	0.0274791626236731	1.18890031531971e-06	0.726247589097707	0.0136732718549455
root	R2	AT4G20190		Putative uncharacterized protein AT4g20190	0.386356217039599	1.24033604671238	-0.450259638102627	0.403720191570154	1	0.00237151720658309	0.882659657842121	0.646867804369707
root	R2	AT4G21910		MATE efflux family protein	0.812344823891656	1.12220821402338	0.163335996658661	0.473199386790384	8.38021082573483e-05	4.39419998827646e-07	1	0.00883323310946126
root	R2	AT4G22212		Defensin-like protein 98	0.954134463100706	1.04564591094972	0.847686441595476	0.939197889444485	3.36566273656121e-05	1.40927490584664e-06	0.000168224224952586	7.04030553145746e-06
root	R2	AT4G22214		Defensin-like protein 99	0.913772363710684	1.12480122181969	0.311334312755181	0.522363170864188	0.023090796116236	0.00117362264051018	1	0.177958314698239
root	R2	AT4G22230		Defensin-like protein 96	0.867976699933197	1.38993625930102	-0.305246538873902	0.216713020493918	0.036378301338693	0.000595030850471226	1	1
root	R2	AT4G22730		At4g22730	0.388779415185864	1.0935799229955	-0.723495222868054	-0.0186947150584214	0.371180432406501	0.000496491988626795	0.0278117326467937	1
root	R2	AT4G24890	PAP24	Probable inactive purple acid phosphatase 24	0.947007927063627	2.66081342999619	-1.5226337083112	0.191171794621365	0.642339774676311	0.00497916663916861	0.276656731486712	1
root	R2	AT4G24972	TPD1	TPD1	1.83848840487674	3.13856290302191	-2.10486368139143	-0.80478918324626	0.0527106047941984	0.00861642310956133	0.166393256568339	0.809355188396909
root	R2	AT4G25250	PMEI4	Pectinesterase inhibitor 4	0.435830263217646	1.52131714314289	-0.859320742748481	0.226166137176763	0.0761681036499512	4.49803007873849e-07	0.00162929272996866	0.671680074216779
root	R2	AT4G25300		2-oxoglutarate (2OG) and Fe(II)-dependent oxygenase superfamily protein	0.393246695265911	1.05169276243642	-0.30380215128459	0.354643915885919	0.186269742012429	3.0935206785599e-05	0.615574230120648	0.149985952405311
root	R2	AT4G25350	PHO1-H4	Phosphate transporter PHO1 homolog 4	0.640380019440823	1.10418183384908	0.0747008061674808	0.538502620575741	0.184583181689891	0.00154371904473423	1	0.139249240940192
root	R2	AT4G26560	CBL7	Calcineurin B-like protein 7	0.89669025925515	1.29143377705865	0.598446797164704	0.9931903149682	0.0209269998392038	2.71999921976078e-05	0.218982530015373	0.000403939250120076
root	R2	AT4G27710	CYP709B3	Cytochrome P450 709B3	0.800907008530053	1.5669174589201	-0.861182333587463	-0.0951718831974144	4.93049903806393e-06	1.7388245764203e-09	4.25886952897745e-05	1
root	R2	AT4G29180	RHS16	RHS16	0.741193896841865	1.26989425545761	-0.246610163347772	0.282090195267974	0.0132550493080034	4.11279766952576e-05	1	0.730843222020175
root	R2	AT4G30320		CAP (Cysteine-rich secretory proteins, Antigen 5, and Pathogenesis-related 1 protein) superfamily protein	0.625137872992723	1.13583851781291	-0.0125946709150262	0.498105973905159	0.0489076919954207	7.96132879352067e-05	1	0.0592303433901355
root	R2	AT4G31650		Transcriptional factor B3 family protein	0.488879162198773	1.33804079907316	-0.831851677437112	0.0173099594372763	0.233956236658255	0.00028696022781331	0.0347695847400436	1
root	R2	AT4G31710	ATGLR2.4	glutamate receptor 2.4	0.821401900676211	1.29711387077577	-0.194584009796791	0.281127960302772	0.00703172914518177	3.92875329959058e-05	1	0.689181818030752
root	R2	AT4G32800	ERF043	Ethylene-responsive transcription factor ERF043	1.01421856556555	1.22901599217679	0.2535387889013	0.468336215512533	0.133764991661827	0.0165770447275967	1	0.764446735750409
root	R2	AT4G32980	ATH1	Homeobox protein ATH1	0.776857829794823	1.37853756879585	-0.218669818157846	0.38300992084318	0.639720917523598	0.0404466960341399	1	1
root	R2	AT4G33020	ZIP9	ZIP metal ion transporter family	0.30704392238295	1.02462002683804	0.175475520488067	0.893051624943152	1	0.00385768387474951	1	0.0100498221801583
root	R2	AT4G33730		CAP (Cysteine-rich secretory proteins, Antigen 5, and Pathogenesis-related 1 protein) superfamily protein	0.517286493842786	1.16440606427288	-0.37558845750854	0.271531112921554	0.363304556190784	0.00204464458022196	1	1
root	R2	AT4G35290	GLR3.2	Glutamate receptor 3.2	0.143216485445648	1.06931391822909	-0.577334500448456	0.348762932334983	1	0.0004640319615136	0.106015347546742	0.421191273417575
root	R2	AT4G37150	MES9	MES9	0.871642761072923	1.39432308864609	-0.296463126526715	0.226217201046455	0.0544529889491277	0.00106492866100298	1	1
root	R2	AT4G37235		CASP-like protein	0.549668256153918	1.46384756957085	-0.149542638158829	0.764636675258107	1	0.0457957312987688	1	0.549859755834024
root	R2	AT4G37340	CYP81D3	Cytochrome P450, family 81, subfamily D, polypeptide 3	0.446613250217142	1.62793783380175	-0.512856409269084	0.66846817431552	0.0364848262391822	6.52663194812882e-09	0.0293186892935984	0.000201175963293671
root	R2	AT4G37409		Putative uncharacterized protein	0.293435974221142	2.64521513692059	-1.53915690295193	0.812622259747518	1	0.0012915637234627	0.144374161193457	0.399508900164547
root	R2	AT4G37470	KAI2	KAI2	0.996861612095481	1.48769899659962	-0.30119671254238	0.189640671961758	0.000800799651945553	6.54342983880479e-06	1	1
root	R2	AT4G37800	XTH7	Probable xyloglucan endotransglucosylase/hydrolase protein 7	0.411281927854564	1.26753407536385	-0.807766055433129	0.0484860920761596	0.186250367460891	1.01905203423133e-05	0.00316340872032973	1
root	R2	AT4G38770	PRP4	Proline-rich protein 4	0.609576351312294	1.19648066986441	-0.322404120660042	0.264500197892069	0.00671225319741891	2.18388224257554e-06	0.380543459743053	0.450314461907169
root	R2	AT4G38830	CRK26	Cysteine-rich receptor-like protein kinase 26	0.421192938664788	1.08202478468647	-0.315367596017625	0.34546425000406	0.229067150847577	9.72054082497957e-05	0.756660440492822	0.285490892097321
root	R2	AT4G39970		Haloacid dehalogenase-like hydrolase domain-containing protein At4g39970	1.01600741941886	1.28074912695547	-0.304401774321099	-0.0396600667844911	0.0608684825194762	0.0154055083699099	1	1
root	R2	AT4G40010	SRK2F	Serine/threonine-protein kinase SRK2F	0.837690608838157	1.51076454531527	-0.33461139051699	0.338462545960125	0.00017143360952174	5.01013674780207e-08	0.375925495736587	0.0926778570671745
root	R2	AT4G40065		other RNA	0.470075968717152	1.46415605171921	-0.777244612515236	0.216835470486823	0.343057987517261	0.000119624411265332	0.0686566826760494	1
root	R2	AT5G01050	LAC9	Laccase	0.690298423978607	1.90075899978276	-0.263186553923627	0.94727402188053	0.00893607388249746	1.00317467241233e-08	1	2.05075177899396e-05
root	R2	AT5G02270	ATNAP9	Non-intrinsic ABC protein 9	0.584054250641102	1.22342364681343	-0.150546683137074	0.488822713035253	0.0325069928825633	8.50107782335515e-06	1	0.0430388918537849
root	R2	AT5G03555	NCS1	Purine-uracil permease NCS1	0.700137958746743	1.34691196187766	-0.820678292838501	-0.173904289707583	0.000960682483739526	1.2819436673968e-06	0.00134615835437718	1
root	R2	AT5G03640		Protein kinase superfamily protein	0.22083847895488	1.11885512134212	-0.29051023684832	0.607506405538917	0.910485424539085	1.91470741183894e-06	0.458843844080586	0.00141424055567835
root	R2	AT5G03680	PTL	Trihelix transcription factor PTL	0.925772521552678	1.40377327927292	-0.227721150494174	0.250279607226073	0.00124197276753011	7.04120236433161e-06	1	0.737001828154604
root	R2	AT5G03890		Emb	1.06011702944747	1.17906574650199	0.45908826446765	0.578036981522169	0.17054093657676	0.0323610735689821	1	0.561612654846701
root	R2	AT5G05390	LAC12	Laccase-12	0.478658406048836	1.56953593803571	-0.680857259537754	0.410020272449119	0.838010286384219	0.00101177975211629	0.438300182704249	0.787178402231273
root	R2	AT5G06200	CASP4	CASP-like protein	0.326728058247472	1.04188049606637	-0.509739055913212	0.205413381905689	0.281520469332158	2.00453609792265e-05	0.0421788179364534	0.84797315073969
root	R2	AT5G06270		Gb	0.745944852921151	1.21571515051293	0.45792244362774	0.927692741219515	0.000714756177107397	7.95873906252893e-08	0.0507798284450469	3.14608620059506e-06
root	R2	AT5G06470		Emb	0.815380066420934	1.15920602987502	-0.247306036421365	0.0965199270327202	0.197139618672107	0.0276657557278335	1	1
root	R2	AT5G07030		Eukaryotic aspartyl protease family protein	0.50294175304372	1.21665570504654	-0.396316325254062	0.317397626748761	0.0777610806016865	8.15392498558794e-06	0.223956264990501	0.455403417792907
root	R2	AT5G07215	NA	NA	0.828120303624877	2.10876597979003	-0.766253621299601	0.514392054865557	0.792280277232998	0.00778800916564921	1	1
root	R2	AT5G07680	NAC079	NAC4	0.816234751506133	1.5112858111002	-0.754768339512252	-0.0597172799181829	8.44195999431024e-06	1.85556674027698e-09	0.000115374431538893	1
root	R2	AT5G08250		Cytochrome P450 superfamily protein	0.152893284131671	1.0070194095661	-0.713939353030327	0.140186772404107	1	0.000532152339295153	0.0161012536413283	1
root	R2	AT5G08640	FLS1	Flavonol synthase/flavanone 3-hydroxylase	1.61752151428408	2.71295692571985	-0.943511927260527	0.151923484175245	0.134529633677369	0.00709377463545161	1	1
root	R2	AT5G10230	ANNAT7	Annexin D7	0.866394513949638	1.21937819259242	-0.469377030207424	-0.11639335156464	0.00151771898078785	5.59563880993777e-05	0.248540876001269	1
root	R2	AT5G11540	GULLO3	L-gulonolactone oxidase 3	0.244184781379229	1.03638333052386	-0.469278673894068	0.322919875250564	1	0.000555423537450771	0.267062781441346	0.514276624316862
root	R2	AT5G11570	NPF1.3	Protein NRT1/ PTR FAMILY 1.3	0.826821183735042	1.58767407501596	-0.419630722457492	0.341222168823428	0.0411885591044761	0.000103959091626255	1	0.718227048356786
root	R2	AT5G11790	NDL2	Protein NDL2	0.393774915164188	1.00599663344523	-0.386283258957393	0.225938459323649	0.0706316775852476	4.17865691062014e-06	0.0839005464220905	0.553499095972661
root	R2	AT5G16010		3-oxo-5-alpha-steroid 4-dehydrogenase family protein	0.848159175044967	1.36206630572604	-0.769159608768873	-0.255252478087802	0.0383708751096875	0.00311870642124891	0.216506713399539	1
root	R2	AT5G21105		Plant L-ascorbate oxidase	0.402263070006463	1.15884964789292	-0.324393111269523	0.432193466616932	0.0924637179544919	1.13326310314761e-06	0.240030330157294	0.0395241109776683
root	R2	AT5G23030	TET12	Tetraspanin-12	0.622256203466997	1.44118093060479	-0.887396711056441	-0.0684719839186441	0.0580108711519203	0.000126126029032335	0.0237537507683911	1
root	R2	AT5G23840		MD-2-related lipid recognition domain-containing protein	0.736944360485098	1.45235333650704	-0.264911325484666	0.450497650537273	0.27271784834064	0.00237151720658309	1	0.651845293404299
root	R2	AT5G24313		At5g24313	0.266595701056883	1.37120754123811	-0.435852044404854	0.668759795776373	1	1.87046774667136e-05	0.425773796568934	0.0104525958847628
root	R2	AT5G24770	VSP2	Vegetative storage protein 2	0.481404714834435	1.17261879801109	0.220999130551622	0.912213213728278	1	0.0151617089161845	1	0.0671560314905505
root	R2	AT5G24880		Chromo domain cec-like protein	0.775265208438276	1.78861949186384	-0.568412169244001	0.444942114181567	0.0005319865174348	9.06261770083978e-09	0.0320282469083196	0.0199847191741036
root	R2	AT5G26630		MADS-box protein AGL35	0.941624238493153	2.50806880845573	-0.524482862760761	1.04196170720181	1	0.0294869140506558	1	0.69650813850849
root	R2	AT5G28010		Polyketide cyclase/dehydrase and lipid transport superfamily protein	0.529084477069305	1.9608482080747	-1.00557210416637	0.426191626839026	0.729863155538994	0.000166052126154529	0.104567610441768	0.826628133500924
root	R2	AT5G38010	UGT76E9	UDP-glycosyltransferase 76E9	-0.0199644283755376	1.06979007737427	-0.677766217008677	0.411988288741134	1	0.000454926171257316	0.0352402376614251	0.261078172676164
root	R2	AT5G38100		Probable S-adenosylmethionine-dependent methyltransferase At5g38100	0.295034678552877	1.34314041687722	-0.0536343103338992	0.994471427990443	1	7.99044263466519e-06	1	0.000225902488530099
root	R2	AT5G38450	CYP735A1	Cytokinin hydroxylase	0.909145670174067	2.08627115605336	-0.797856539879483	0.379268945999812	0.000279575541822917	1.40134648185961e-08	0.0118699210323324	0.0695840185208621
root	R2	AT5G39420	cdc2cAt	At5g39420	0.597161223081437	1.08327019668437	-0.2532125412239	0.232896432379032	0.225431075900758	0.00401820042466852	1	1
root	R2	AT5G39490		Probable F-box protein At5g39490	1.31191855303917	1.99167753690004	-0.123344586661204	0.556414397199671	0.186445765701927	0.00842700684640714	1	1
root	R2	AT5G42510	DIR1	Dirigent protein 1	0.505565429584801	1.12148537591563	-0.0520347960010858	0.563885150329741	0.296276790141975	0.000514829391771179	1	0.0804438539392677
root	R2	AT5G43230		unknown protein; BEST Arabidopsis thaliana protein match is: unknown protein (TAIR:AT3G01810.3); Has 30201 Blast hits to 17322 proteins in 780 species: Archae - 12; Bacteria - 1396; Metazoa - 17338; Fungi - 3422; Plants - 5037; Viruses - 0; Other Eu /.../es - 2996 (source: NCBI BLink).	0.0557324608803764	1.04024867964742	-0.515556505434286	0.468959713332755	1	0.00340675465550161	0.362063730817718	0.285795822812239
root	R2	AT5G43350	PHT1-1	Inorganic phosphate transporter 1-1	0.866934141038778	1.56594550646989	0.251407235453215	0.950418600884326	6.37942303558496e-05	8.77395881620112e-09	0.524558640679314	1.5182685276422e-05
root	R2	AT5G43630	TZP	Putative uncharacterized protein	0.772084441631493	1.19929388449262	-0.77508369036551	-0.347874247504382	0.00159075848328623	3.822623491261e-05	0.00671724754527954	0.247066686530624
root	R2	AT5G43660		2-oxoglutarate (2OG) and Fe(II)-dependent oxygenase superfamily protein	-0.135285480777126	1.51316609659377	-0.700387789280041	0.948063788090856	1	0.0474442552301619	1	0.314411860993368
root	R2	AT5G43950		Putative uncharacterized protein	0.244795903087011	1.06606178740318	-0.346122016915417	0.475143867400755	1	0.00028380438657399	0.72157028132592	0.0974368981823082
root	R2	AT5G44190	GLK2	Transcription activator GLK2	0.831392873602375	1.00702622754258	-0.293860624978024	-0.118227271037818	0.0160699821432682	0.00487013341669354	1	1
root	R2	AT5G44910		Similarity to disease resistance protein	0.457117172708222	1.00640922590129	-0.0168657748908196	0.53242627830225	0.0823965202091014	1.87345849236583e-05	1	0.00874879804048306
root	R2	AT5G45530		Putative uncharacterized protein	1.04051090471452	1.37299382726968	0.505078543524239	0.837561466079397	0.282705979878963	0.0220464886916068	1	0.223706907333224
root	R2	AT5G45840			0.851571415287802	1.5112436987836	-0.158921219759945	0.500751063735857	0.000224271617087042	4.77008739832986e-08	1	0.00776610793035847
root	R2	AT5G46890		Bifunctional inhibitor/lipid-transfer protein/seed storage 2S albumin superfamily protein	0.145629513679003	1.35854360335599	-0.805599264079439	0.407314825597549	1	1.89933819693533e-05	0.00830881197228311	0.29627953468403
root	R2	AT5G46900		Bifunctional inhibitor/lipid-transfer protein/seed storage 2S albumin superfamily protein	0.172047195481407	1.3426891636752	-0.708000830044879	0.462641138148917	1	5.22246966117066e-05	0.0378021527014007	0.215755435692598
root	R2	AT5G48320		Cysteine/Histidine-rich C1 domain family protein	0.930803244586494	1.23693792777133	0.256391019809669	0.562525702994509	0.000222084688952244	8.49328293238707e-07	0.942841651643314	0.00351037354424117
root	R2	AT5G49290	ATRLP56	receptor like protein 56	0.304003586126881	1.03695558139048	-0.703480048066245	0.0294719471973544	0.780228505599069	0.000972433781298006	0.0348329895268758	1
root	R2	AT5G50120		Similarity to GTP-binding regulatory protein and WD-repeat protein	0.542498892537975	1.14072182388095	-0.0093495226162057	0.588873408726765	0.00742680599019025	3.1459858148082e-07	1	0.00060791254042341
root	R2	AT5G50950	FUM2	AT5G50950 protein	0.459959762022819	1.86391637147856	-0.581425750727546	0.822530858728195	1	0.00334417813817962	1	0.240362662898937
root	R2	AT5G52020	ERF025	Ethylene-responsive transcription factor ERF025	0.865370508475407	1.53319573156873	-0.257014216141811	0.410811006951511	0.179532191622068	0.00262143556229791	1	0.939114551709544
root	R2	AT5G52190		At5g52190	1.43866670664942	2.08194307053185	-0.599555010898811	0.0437213529836181	0.172112041532557	0.0252989765022639	1	1
root	R2	AT5G52320	CYP96A4	CYP96A4	0.801848660224208	2.47446122559375	-1.29574296935493	0.37686959601461	1	0.0155206337119746	0.615189161941383	1
root	R2	AT5G54470		BBX29	0.937579828550453	1.57755348228091	-1.12574685610418	-0.48577320237372	0.0644584049018107	0.00906192596460059	0.112131314097347	0.661097940636449
root	R2	AT5G55250	IAMT1	Indole-3-acetate O-methyltransferase 1	0.447063350166723	1.16294921163633	-0.189720257570496	0.526165603899113	0.671519833583352	0.00139928402848822	1	0.188336038177687
root	R2	AT5G56795	MT1B	MT1B	1.1456463189977	2.1262464809122	-0.226255282289272	0.754344879625224	0.0887211063835227	0.000279823092859061	1	0.138774364415803
root	R2	AT5G57150		Basic helix-loop-helix (BHLH) DNA-binding superfamily protein	0.0994495645171378	1.25578051489611	-0.808291189479988	0.348039760898986	1	3.06080149686922e-09	6.25223595241279e-06	0.0126337825627382
root	R2	AT5G58320	NET4A	Protein NETWORKED 4A	0.800938947713361	1.06924639178287	-0.174332519121379	0.0939749249481263	0.000162462450768143	2.45046589641229e-06	1	1
root	R2	AT5G58910	LAC16	laccase 16	0.898693808914018	2.19153061702732	-0.612662013035447	0.680174795077858	0.00790837405869749	3.37221669094153e-07	0.288617582758273	0.00827594964022922
root	R2	AT5G59660		Leucine-rich repeat protein kinase family protein	0.00201171752012219	1.98372928091168	-1.10631076264706	0.8754068007445	1	0.00020978743088339	0.0741889805448281	0.0476843236808137
root	R2	AT5G60490	FLA12	Fasciclin-like arabinogalactan protein 12	-0.056407542278738	1.0486879848579	-0.554440459228755	0.550655067907884	1	0.000287005009967999	0.0920021666951241	0.0445193233549355
root	R2	AT5G60660	PIP2-4	PIP2F	0.151434816154687	1.08106364196582	-0.304151641668994	0.625477184142142	1	1.59025877159272e-05	0.476011703598514	0.00605171111108359
root	R2	AT5G61290		Flavin-containing monooxygenase FMO GS-OX-like 8	0.865454002004797	1.59359954044982	-0.481179887215149	0.246965651229879	0.283831762358092	0.00772837519428481	1	1
root	R2	AT5G61550		U-box domain-containing protein kinase family protein	0.545825953636872	1.21156819220691	-0.247146829721313	0.418595408848721	0.23887336436852	0.000477008047635328	1	0.34569388275377
root	R2	AT5G62420		Aldo/keto reductase family protein	0.421312874071095	1.61133070416343	-0.97398659379544	0.216031236296892	0.461756261401102	4.94123906001103e-05	0.0165243408505596	1
root	R2	AT5G63390	OFUT37	O-fucosyltransferase 37	0.811733500706832	1.29972031801343	-0.856785275490944	-0.368798458184343	0.274869871691657	0.0467148752362655	0.392900060327205	1
root	R2	AT5G64330	RPT3	Root phototropism protein 3	0.903661160298357	1.35350344589049	-0.526763858444409	-0.0769215728522763	0.00902704086749109	0.000336156671120956	0.437746036548111	1
root	R2	AT5G64700		WAT1-related protein At5g64700	0.30702388238065	1.24128803899118	-0.489626041056466	0.444638115554068	0.403938871426931	1.90111308860998e-06	0.0676422660288976	0.0296192905379471
root	R2	AT5G66620	DAR6	Protein DA1-related 6	0.550420292321155	1.07417923923362	-0.973344004037146	-0.449585057124682	0.0127362824158703	0.00017167817306564	0.00063199552492254	0.0476998345897727
root	R3	AT1G02070		At1g02070	0.792772913181885	1.28041490334868	-1.86068887398517	-1.37304688381838	0.293976302047116	0.188414299303662	0.0121945054677814	0.0200852703532475
root	R3	AT1G07500	SMR5	Cyclin-dependent protein kinase inhibitor SMR5	0.398328515926739	0.0847726390443344	-1.49745056020953	-1.81100643709193	1	1	0.0427067829667508	0.00943176451263582
root	R3	AT1G08900	SUGTL3	Sugar transporter ERD6-like 2	0.429835852760956	0.10583210979465	-1.48791336309	-1.8119171060563	0.351312815978184	1	0.000530808089486358	5.13191698167686e-05
root	R3	AT1G13310		Endosomal targeting BRO1-like domain-containing protein	0.182563557803717	1.39879325039109	-2.30341181526689	-1.08718212267951	1	0.0358986337498966	0.000176526308795742	0.0199843082471159
root	R3	AT1G15330	PV42A	SNF1-related protein kinase regulatory subunit gamma-like PV42a	0.995822293655268	0.0578096414910793	-2.06755217942246	-3.00556483158665	8.25115083047773e-05	1	1.1981075819802e-05	6.74807992731768e-08
root	R3	AT1G20823	ATL80	RING-H2 finger protein ATL80	0.535541347314973	0.273293690724591	-1.22735332785812	-1.4896009844485	0.00128824538762555	0.250451060617381	8.36930867913325e-08	4.30690360907022e-09
root	R3	AT1G21100	IGMT1	Indole glucosinolate O-methyltransferase 1	1.23659764594349	1.00263736672335	-2.15523856364175	-2.38919884286189	8.75370708151113e-05	0.00106399958759196	1.0865087066659e-07	1.1852254084753e-08
root	R3	AT1G21110	IGMT3	Indole glucosinolate O-methyltransferase 3	1.13070888380207	0.0220476434534609	-1.1535333103102	-2.2621945506588	0.000136347661600455	1	0.000346394142152546	4.97165219758724e-08
root	R3	AT1G21120		O-methyltransferase family protein	0.987795585796802	-0.198889327341279	-1.13866395834511	-2.32534887148319	0.00234798989476465	1	0.000805622349908782	9.74389930889961e-08
root	R3	AT1G21130	IGMT4	Indole glucosinolate O-methyltransferase 4	1.0604480329811	-0.530204990327022	-1.20002825098879	-2.79068127429692	0.000117274508088246	0.172585562351041	6.89122145159371e-05	2.95913345314882e-09
root	R3	AT1G21550	CML44	Probable calcium-binding protein CML44	0.55075674726283	0.213228375878356	-1.24852029044625	-1.58604866183073	0.520039231577745	1	0.0335431541415788	0.00317570549485125
root	R3	AT1G22275	ZYP1B	Synaptonemal complex protein 2	0.29101019672691	0.680257788495593	-1.13966447433134	-0.750416882562653	1	0.507368036224496	0.0259853024492129	0.152539437477829
root	R3	AT1G22370	UGT85A5	UDP-glycosyltransferase 85A5	1.08703200696224	0.857950929243247	-2.2631190129771	-2.49220009069608	0.165676279054355	1	0.0126311878690555	0.00118943423926245
root	R3	AT1G22890		AT1G22890 protein	1.1244909572885	0.556464315064401	-1.6048346391763	-2.1728612814004	0.0138115703943783	1	0.01575241029837	0.000182515066486132
root	R3	AT1G24140	3MMP	Metalloendoproteinase 3-MMP	0.642108156622931	-0.116905478092986	-1.33435253217472	-2.09336616689064	0.176569199502164	1	0.0129354802303442	0.000196089118782077
root	R3	AT1G26380	FOX1	Berberine bridge enzyme-like 3	0.792299841215468	-0.216471125176276	-1.07197496294054	-2.08074592933229	0.0121539644782755	1	0.00143832838443463	5.42487230832801e-07
root	R3	AT1G26390	FOX2	Berberine bridge enzyme-like 4	-0.799733539511438	-0.0930051259009508	-2.62278978508414	-1.91606137147366	0.0254758537242682	1	1.11786832422519e-06	0.000157701005083619
root	R3	AT1G26410	FOX4	Berberine bridge enzyme-like 6	0.441328413968825	-0.290509873433249	-1.59087283437483	-2.32271112177691	0.159808019948117	1	1.66003232249274e-05	3.07702719900926e-07
root	R3	AT1G30720		Berberine bridge enzyme-like 10	0.65160268730126	0.0827606792903417	-1.0556759603977	-1.62451796840861	0.00356571055641417	1	2.61562440773383e-05	4.58023418984759e-08
root	R3	AT1G30730		Berberine bridge enzyme-like 11	1.15940513483697	0.622848942984636	-1.2291981620672	-1.76575435391954	5.18409490644367e-06	0.00520948094883676	3.33705547756984e-06	1.30339026901999e-08
root	R3	AT1G32350	AOX3	Ubiquinol oxidase 3, mitochondrial	-0.133305487623255	-1.96441595201062	-1.60871668917797	-3.43982715356533	1	0.0421488599805654	0.00147194638313996	9.6917089388714e-05
root	R3	AT1G34140	PAB1	poly(A) binding protein 1	0.170996792612904	0.654479235336042	-2.50267677491674	-2.0191943321936	1	1	0.00278940412243499	0.00903196801084683
root	R3	AT1G44160		HSP40/DnaJ peptide-binding protein	-0.253057204060096	0.281245505886228	-1.10972878213823	-0.575426072191904	0.340928838652818	0.447902676064515	1.72370679724124e-06	0.0028789725802688
root	R3	AT1G46768	RAP2-1	Ethylene-responsive transcription factor RAP2-1	0.227398144048227	-0.00983391920863408	-1.10996790786206	-1.34719997111892	1	1	0.000266594809783946	3.21561069367498e-05
root	R3	AT1G48000	MYB112	MYB transcription factor	0.262273199835485	-0.210448589473734	-1.11246144896816	-1.58518323827738	1	1	0.00207586312200577	0.000100919095606753
root	R3	AT1G51915		Cryptdin protein-like protein	0.845713677941749	0.0271398393647627	-1.48556840069817	-2.30414223927516	0.0898239266165817	1	0.0162337302415563	0.00013572835452529
root	R3	AT1G53540	HSP17.6C	17.6 kDa class I heat shock protein 3	-0.253063183969836	-0.691649126115131	-3.22572520548694	-3.66431114763224	1	1	0.00135303899885895	0.00102477636903116
root	R3	AT1G53560		At1g53560	0.563861886099768	0.322569960916686	-1.55713598302869	-1.79842790821177	0.0352334468195791	1	6.30910478972589e-05	3.58595693056612e-06
root	R3	AT1G53610		Putative uncharacterized protein F22G10.6	-0.0489783065707896	0.0300739835553044	-1.59780241700972	-1.51875012688363	1	1	1.32754668718073e-05	3.11543461666123e-05
root	R3	AT1G53620		Putative uncharacterized protein F22G10.5	0.382695837402326	0.674305201452962	-1.49941468171308	-1.20780531766244	1	0.965282028163391	0.0159201395887271	0.0324524301895959
root	R3	AT1G54160	NFYA5	Nuclear transcription factor Y subunit A-5	-0.361674665759179	-0.383608407067523	-1.04564515528358	-1.06757889659193	1	1	0.0138379828791671	0.0363764228428496
root	R3	AT1G54575		unknown protein; Has 35333 Blast hits to 34131 proteins in 2444 species: Archae - 798; Bacteria - 22429; Metazoa - 974; Fungi - 991; Plants - 531; Viruses - 0; Other Eukaryotes - 9610 (source: NCBI BLink).	0.156335801389997	-0.227389002369034	-1.23827237169663	-1.62199717545566	1	1	1.01878321945628e-05	7.51067432074382e-07
root	R3	AT1G55790		Domain of unknown function (DUF2431)	-0.0200145821160045	-0.576817116707155	-1.38456551454	-1.94136804913115	1	0.886293901224154	0.000738222638083931	0.000142085214237939
root	R3	AT1G58320	PCR9	Protein PLANT CADMIUM RESISTANCE 9	0.330130613577928	-0.00477706516661636	-1.12548244679421	-1.46039012553875	0.229940944797298	1	2.0196186532573e-05	5.32737383832174e-07
root	R3	AT1G62290	APA2	Aspartic proteinase A2	0.504751559243044	0.748072829288998	-2.60795891469081	-2.36463764464486	1	1	0.00769716369235574	0.00615990462625256
root	R3	AT1G64660	MGL	Methionine gamma-lyase	1.42620004963116	0.136107963190387	-1.0951865577522	-2.38527864419298	2.34394688255039e-06	1	0.000121204972799336	3.32322548292614e-09
root	R3	AT1G66090		Disease resistance protein (TIR-NBS class)	-0.887724090994447	-1.28890572797165	-1.5357938414275	-1.9369754784047	0.0129809625027588	0.0523143802413251	0.000211841966707468	0.000990648258096873
root	R3	AT1G66130		NAD(P)-binding Rossmann-fold superfamily protein	0.711353720881458	-0.1958627294971	-1.46313122559325	-2.37034767597181	0.291554910097545	1	0.0210311933851605	0.000203654565019979
root	R3	AT1G66500	PCFS1	Polyadenylation and cleavage factor homolog 1	0.482879731216897	0.448834946934244	-1.3883310839491	-1.42237586823175	0.0851528182762747	0.603705614541798	9.00424364339945e-05	1.67456092957242e-05
root	R3	AT1G67070	PMI2	Mannose-6-phosphate isomerase 2	0.2951683065601	-0.16201775457672	-1.209346991483	-1.66653305261982	1	1	0.00379644496957129	0.00028305541971445
root	R3	AT1G67980	CCOAMT	Putative caffeoyl-CoA O-methyltransferase At1g67980	1.02166247079645	0.67713331602388	-1.52892129017652	-1.87345044494909	0.000127130247144632	0.120399023661389	4.51860585034049e-05	3.45454627910899e-07
root	R3	AT1G69480	PHO1-H10	Phosphate transporter PHO1 homolog 10	-0.628954873653631	-0.272250210739664	-1.61886610691147	-1.2621614439975	0.124562965487375	1	0.000250485652679474	0.0112842704136513
root	R3	AT1G72060		Putative uncharacterized protein At1g72060	1.5713026199231	0.198238452976735	-1.74241763395656	-3.11548180090292	0.00142988827848436	1	0.0278345917415415	3.3300991653643e-05
root	R3	AT1G72800		Putative uncharacterized protein At1g72800	-0.0332110854520735	0.0873396020324173	-1.21063092107623	-1.09008023359174	1	1	3.28244707912199e-06	1.51176374300663e-05
root	R3	AT1G73510		Putative uncharacterized protein	1.48729064162453	1.52234521667475	-3.54530387951771	-3.51024930446749	0.0826340052209637	0.83140804363135	0.0055145373748717	0.000593563512992808
root	R3	AT1G75000		F25A4.4	-0.334611849340652	-0.146321329852504	-1.70352691428961	-1.51523639480146	0.104275900237672	1	3.9310849336409e-08	8.11586654942089e-07
root	R3	AT1G78780		pathogenesis-related family protein	0.671051236776408	0.284888127522461	-1.00177222229552	-1.38793533154947	0.00113604885339765	0.882119180793126	0.000144503563386897	7.56139931919546e-07
root	R3	AT1G79680	WAKL10	Wall-associated receptor kinase-like 10	1.20820475607524	-0.218613626068837	-1.30097884036158	-2.72779722250566	0.00432416475057993	1	0.0487609858659934	5.32086169547347e-05
root	R3	AT1G80180		MAPK kinase substrate protein At1g80180	0.511274720624421	0.247271118699221	-1.00884509256925	-1.27284869449445	0.0274194214221505	0.84424404001477	5.42926677957165e-05	1.28693741518707e-06
root	R3	AT2G03250		EXS (ERD1/XPR1/SYG1) family protein	-0.971313071516399	-1.19501728526636	-2.2485377474445	-2.47224196119447	0.218640737246395	0.558158130258642	0.0016100656732398	0.00505821431127676
root	R3	AT2G05510		At2g05510	-0.819458754102049	-0.579962278811788	-1.1286050295383	-0.889108554248037	0.00975373596846866	0.103971368567787	0.000447356055100995	0.00378423526032272
root	R3	AT2G05540		At2g05540/T20G20.11	0.682533401218044	0.444682166133396	-1.99011130329788	-2.22796253838253	0.025093711318097	1	0.00011507116280103	6.15922807767939e-06
root	R3	AT2G07693	NA	NA	0.585798814487719	0.786489285617478	-1.63470274843626	-1.4340122773065	0.912322416214025	0.946128875614405	0.0281205503760403	0.0271956657382948
root	R3	AT2G15220		At2g15220/F15A23.4	-0.406979500880396	-0.188945300313351	-1.07110779041714	-0.853073589850099	0.0492385054737056	1	2.58161881384749e-06	3.17299521620318e-05
root	R3	AT2G15880	PEX3	Pollen-specific leucine-rich repeat extensin-like protein 3	1.32798595920299	0.0715355000301723	-1.06289253329022	-2.31934299246304	1.67917893472187e-06	1	0.0012258979429658	3.49593590267916e-08
root	R3	AT2G17500	PILS5	Protein PIN-LIKES 5	0.0530978675875282	0.206760695495539	-1.11925222528369	-0.965589397375683	1	0.847515895164642	2.4914111642562e-06	8.40334717646678e-06
root	R3	AT2G18050	HIS1-3	HIS1-3	-0.47895330172161	0.453115455619761	-3.01407849860285	-2.08200974126148	0.129796580013685	0.957756173685072	1.86728521991995e-08	1.22739476295674e-06
root	R3	AT2G21400	SRS3	SHI-related sequence3	0.184473765295457	-0.587314411016125	-1.19613286236861	-1.9679210386802	1	1	0.0179472633955777	0.000567138691204953
root	R3	AT2G26560	PLP2	Patatin-like protein 2	0.144021183233893	-0.958746944499469	-1.16511795943041	-2.26788608716377	1	0.00330578814798327	0.000160514110889501	6.74807992731768e-08
root	R3	AT2G28305	LOG1	Cytokinin riboside 5'-monophosphate phosphoribohydrolase	1.63698131315914	0.327230611556669	-1.35912704807255	-2.66887774967502	5.70591082611697e-05	1	0.0259424953258207	6.41762520887769e-06
root	R3	AT2G29100	ATGLR2.9	Glutamate receptor	0.384234180973575	0.352853184347857	-1.41767194573317	-1.44905294235889	0.798749629181244	1	0.00347307686940893	0.00146458562315599
root	R3	AT2G29380	HAI3	HAI3	1.11792800671427	0.415306519674368	-3.36304347866614	-4.06566496570604	0.292481073574683	1	0.00732635523451798	0.000507066198249239
root	R3	AT2G32120	HSP70-8	Heat shock 70 kDa protein 8	0.401325459143611	0.585922841051109	-1.07522599136481	-0.890628609457308	0.128275131664403	0.084684292281523	0.000259317443883257	0.000459155062046205
root	R3	AT2G32140		Transmembrane receptor	0.68495625271978	0.490319815976789	-1.51240042071638	-1.70703685745937	0.470660486133926	1	0.0435081804244732	0.00712893521033194
root	R3	AT2G33480	NAC041	NAC domain-containing protein 41	-0.367552074483147	-0.238378387918539	-1.13339567773448	-1.00422199116988	0.0707446201233683	0.952265431892672	1.98328051504331e-06	2.66911860945461e-05
root	R3	AT2G34315		Avirulence induced gene (AIG1) family protein	0.92121687048505	0.56390649705781	-1.4846634045746	-1.84197377800184	0.143271907455155	1	0.0427676823225438	0.00257332160837109
root	R3	AT2G35980	NHL10	NDR1/HIN1-like protein 10	0.0622327244891014	0.60752617682938	-1.46127750874335	-0.915984056403069	1	0.448516295151218	0.000572786931877431	0.0170551852943204
root	R3	AT2G37900	NPF5.6	Protein NRT1/ PTR FAMILY 5.6	0.080780807538249	-0.547144537242919	-1.84317015659622	-2.47109550137738	1	1	0.0250869605813675	0.00701349794674834
root	R3	AT2G38230	PDX11	Pyridoxal 5'-phosphate synthase subunit PDX1.1	1.00376447720971	0.673888876572584	-1.42667368636281	-1.75654928699994	0.000282431900075541	0.23397931340545	0.000400022919170825	2.59617940403038e-06
root	R3	AT2G41210	PIP5K5	Phosphatidylinositol 4-phosphate 5-kinase 5	-0.218495817294681	-0.391620649047154	-1.20314645875733	-1.3762712905098	0.829707923113344	0.551032812734481	1.09024686237926e-05	1.1650480966633e-05
root	R3	AT2G41905		At2g41905	0.364345545729243	-0.352258304298968	-1.89367881363096	-2.61028266365917	1	1	0.0327035046405165	0.00318528679605907
root	R3	AT2G46220		At2g46220/T3F17.13	0.754177938537975	0.473224484574972	-1.13786518285782	-1.41881863682083	1.04882753395784e-05	0.0155328762122706	4.89823563688073e-07	7.29211987640952e-09
root	R3	AT3G01175		Transmembrane protein	0.106740720918037	-1.16109277237629	-1.37499230730038	-2.64282580059471	1	0.00122668528061192	8.78612664549145e-07	1.30339026901999e-08
root	R3	AT3G01970	WRKY45	Probable WRKY transcription factor 45	0.210573826019862	-0.956807533258883	-1.19143644825332	-2.35881780753206	1	0.0865371009385924	0.000570050369051753	4.5440641602001e-06
root	R3	AT3G04030	MYR2	Myb-related protein 2	0.193661183707825	0.570115899195672	-1.32476366276066	-0.948308947272809	1	0.0760466983759356	9.15905077524216e-06	0.00012140152971487
root	R3	AT3G10450	SCPL7	SCPL7	-0.663609046563274	-1.8421413050591	-1.10806640964228	-2.2865986681381	0.108366291117907	0.00634486613631611	0.00367478993345462	0.000536000498734109
root	R3	AT3G13433		Transmembrane protein	-0.510204940936915	-0.71547061870355	-1.21645880164954	-1.42172447941618	0.404872331291338	0.504441159636037	0.00367478993345462	0.00611759234480701
root	R3	AT3G14620	CYP72A8	AT3g14620/MIE1_12	-0.259447828193588	-1.09275910495757	-1.41683881331241	-2.25015009007639	0.914258721379373	0.0203587701218576	2.16938785501553e-05	3.58461378517328e-06
root	R3	AT3G17790	PAP17	Purple acid phosphatase 17	-0.386529763235369	-0.685924466662236	-1.70459925667142	-2.00399396009828	0.323212111544764	0.14669065510674	1.96546155343166e-06	2.04613660951161e-06
root	R3	AT3G20300		AT3g20300/MQC12_5	0.340395787337161	0.436337384587271	-1.31042536181881	-1.2144837645687	0.753105233374117	1	0.00136593804325592	0.00122436183180804
root	R3	AT3G21352		Putative uncharacterized protein	0.477717433180175	-0.473487065196873	-1.86356113416942	-2.81476563254647	0.415568733826242	1	0.000480000852628328	8.13953730660391e-06
root	R3	AT3G21520	DMP1	Protein DMP1	-1.10736752362852	-2.4092033209192	-1.74309596761366	-3.04493176490434	0.00017322796717409	0.000438282110644718	2.590092335548e-06	1.92989743212585e-05
root	R3	AT3G22961		Paired amphipathic helix (PAH2) superfamily protein	2.13269886159147	0.940844732399694	-2.11455335653425	-3.30640748572602	3.49179045660108e-06	0.568059593043065	0.00227394947991039	3.98503220955025e-07
root	R3	AT3G26180	CYP71B20	Cytochrome P450 71B20	-0.427381177838944	-1.54452133903278	-1.75177140835923	-2.86891156955306	0.923246395479546	0.0850471864207978	0.000930390346811541	0.000155613225858801
root	R3	AT3G26220	CYP71B3	Cytochrome P450 71B3	0.268773421724413	-0.287966230287974	-1.58547423894915	-2.14221389096154	0.220743235103254	0.8270712446088	3.80362312338506e-08	3.32322548292614e-09
root	R3	AT3G26230	CYP71B24	Cytochrome P450 71B24	1.21500885716634	1.30807711155889	-2.88478854788395	-2.79172029349139	0.0490208733603337	0.692823147083671	0.00464530086211156	0.000463974687832182
root	R3	AT3G26580		Orf03 protein	0.374523534254125	0.288261691336135	-1.04237920182092	-1.12864104473891	0.0213461977496864	0.335364364029717	1.89139334201008e-06	2.67588061607972e-07
root	R3	AT3G27250		At3g27250	0.83746706178865	0.451150939511818	-2.38549425263216	-2.77181037490899	0.881470708540541	1	0.0495227539041469	0.00763333481833966
root	R3	AT3G29810	COBL2	COBRA-like protein 2	-0.114589704211475	0.154454463405392	-1.05673581834783	-0.787691650730958	1	0.98951688231184	3.69339046583351e-08	1.92551193022252e-06
root	R3	AT3G30210	ATMYB121	MYB transcription factor	0.896140402920499	0.378758402685173	-2.56411804134661	-3.08150004158194	0.284753219476741	1	0.00584158140152714	0.000376392319440106
root	R3	AT3G47420	ATPS3	Putative glycerol-3-phosphate transporter 1	-0.146494246035799	-0.185974937053189	-1.01119809742598	-1.05067878844337	1	1	0.000211369559576782	0.000105851046439668
root	R3	AT3G47875	NA	NA	-0.649358760696755	-0.298604705508966	-1.22147827725369	-0.870724222065898	0.541747319436024	1	0.0335406540333685	0.374848847989447
root	R3	AT3G48640		Putative uncharacterized protein T8P19.150	-0.430242073526689	-0.881974556370989	-1.62712462068374	-2.07885710352804	1	0.551032812734481	0.00253107423660271	0.00128401127318857
root	R3	AT3G54500		BEST Arabidopsis thaliana protein match is: dentin sialophosphoprotein-related (TAIR:AT5G64170.1); Has 183 Blast hits to 175 proteins in 44 species: Archae - 0; Bacteria - 4; Metazoa - 38; Fungi - 11; Plants - 120; Viruses - 0; Other Eukaryotes - 10 /.../ce: NCBI BLink).	-0.393944086510626	-0.0802241333392368	-1.20064069779105	-0.886920744619665	0.0161695124790496	1	3.53322601956912e-08	1.08739938747051e-06
root	R3	AT3G55790		Putative uncharacterized protein F1I16_200	-0.734625772654079	-0.378140084800265	-2.04658546497228	-1.69009977711846	0.0593113592853041	1	4.7868773463521e-05	0.00192489354172016
root	R3	AT3G55890		Protein yippee-like	-0.531509900536331	-0.200440649552066	-1.15468836585377	-0.823619114869509	0.00550956417048497	1	2.47998659828217e-06	0.000632899460776127
root	R3	AT3G60140	BGLU30	Beta-glucosidase 30	-0.499093996392113	-1.78709387136104	-1.89648770532703	-3.18448758029596	0.250644885326235	0.000154021754520545	1.77201391990266e-06	6.75298107035551e-08
root	R3	AT3G61890	ATHB-12	HB-12	0.468507436147089	0.48877958559389	-2.070477551821	-2.0502054023742	0.306344763636626	1	3.09433486851639e-05	8.89389618267335e-06
root	R3	AT3G62455	NA	NA	-0.406241174023041	-0.455564218371637	-1.12938758341108	-1.17871062775968	0.686929834137729	1	0.00486700899085152	0.0139523938323285
root	R3	AT4G04990		AT4g04990 protein	-0.515753977096132	-0.583706590871286	-1.2154202489271	-1.28337286270225	0.0165835130026155	0.0214394643162487	2.14276085157857e-06	2.73422665536584e-06
root	R3	AT4G08360		KOW domain-containing protein	1.49807018972643	0.393708960756312	-1.98608355274871	-3.09044478171883	0.00090158529589996	1	0.00393407112479004	4.7981737475417e-06
root	R3	AT4G09760		Probable choline kinase 3	-0.30026992562218	-0.310194179768892	-1.46871604028611	-1.47864029443282	0.525901405033607	1	5.57786558153352e-06	2.40973875044125e-05
root	R3	AT4G13190	PBL24	Probable serine/threonine-protein kinase PBL24	-0.678005321170581	-1.17008817522553	-1.07067099080887	-1.56275384486383	0.00801595366271801	0.00381916832918264	0.000149775255611403	0.000121391461317781
root	R3	AT4G14368		Regulator of chromosome condensation (RCC1) family protein	-0.596496636581705	-0.196085760298177	-2.24043115053519	-1.84002027425166	0.0460210132770702	1	2.28583034171491e-06	0.000125953766228694
root	R3	AT4G15610		CASP-like protein 1D1	0.162859494873244	-0.00303091576547043	-1.14956556001755	-1.31545597065626	1	1	7.1028539680098e-05	6.27261825529544e-06
root	R3	AT4G18010	IP5P2	Type I inositol polyphosphate 5-phosphatase 2	0.799466067947932	0.393648892247172	-1.00189062290154	-1.4077077986023	0.000233105885329301	0.292099366192121	0.000132539193670674	4.8684117456475e-07
root	R3	AT4G21120	CAT1	CAT1	-0.333181569963792	-0.356673335834324	-1.54960289403413	-1.57309465990466	0.849819983387575	1	0.000138790923472627	0.000632899460776127
root	R3	AT4G21320	HSA32	HSA32	0.266040307682877	0.316528339283458	-1.50797936849224	-1.45749133689166	1	1	0.00119832723917699	0.00092293683109878
root	R3	AT4G23700	CHX17	Cation/H(+) antiporter 17	0.30418370033178	-0.590442282633267	-1.41590658460119	-2.31053256756623	0.98607153456588	0.180079607673163	4.41855541485431e-05	1.12920199333893e-07
root	R3	AT4G28350	LECRK72	Probable L-type lectin-domain containing receptor kinase VII.2	0.665113851310788	-0.254268878578518	-1.25780930703907	-2.17719203692837	0.0810515071443712	1	0.00764179519409572	5.2067625878432e-05
root	R3	AT4G31380	FLP1	Flowering-promoting factor 1-like protein 1	1.70641305228331	0.111298606111733	-1.68927586592422	-3.2843903120958	0.000355735630306878	1	0.02747384035664	1.5182685276422e-05
root	R3	AT4G33150		Lysine-ketoglutarate reductase/saccharopine dehydrogenase bifunctional enzyme	0.667138384121464	0.173964603041513	-1.05003835958907	-1.54321214066903	0.00165501657644933	1	1.07335110544308e-05	2.99055000796648e-08
root	R3	AT4G33950	SRK2E	Serine/threonine-protein kinase SRK2E	0.0590334612036387	0.167966751582238	-1.18441874220668	-1.07548545182808	1	1	1.55228676897095e-06	4.5440641602001e-06
root	R3	AT4G35190	LOG5	Cytokinin riboside 5'-monophosphate phosphoribohydrolase	-0.556758372563839	-0.765800055238998	-1.64725231625999	-1.85629399893515	0.970095458364361	1	0.0102271106047871	0.0172848217993172
root	R3	AT4G35690		Putative uncharacterized protein	0.762487220822727	-0.267656636856779	-2.37066770326282	-3.40081156094233	0.676786241187531	1	0.0136769532486484	0.000478383946904603
root	R3	AT4G35750		At4g35750	0.530467966406023	0.107555401796668	-1.12869930484284	-1.55161186945219	0.00259794111333669	1	3.17535010806339e-07	3.22394682428286e-09
root	R3	AT4G36740	HB-5	homeobox protein 40	0.739154066980095	0.366454702600812	-1.46950033511184	-1.84219969949113	0.0092950464878381	1	0.000530124948201238	9.65801268079767e-06
root	R3	AT4G38060		AT4G38060 protein	-0.58334957717321	-0.900839730332856	-1.04439812606541	-1.36188827922506	0.0112814633987022	0.000397109758621322	3.3674267992751e-05	1.92551193022252e-06
root	R3	AT4G40020		Myosin heavy chain-related protein	-0.443784206435266	-0.640470661258116	-1.35710347454564	-1.55378992936849	0.0760515446924571	0.128514523701882	6.04880962709659e-06	1.72024914680894e-05
root	R3	AT5G01550	LECRKA4.2	lectin receptor kinase a4.1	-0.21123264294877	-0.191460034966994	-1.16973780672006	-1.14996519873829	1	1	0.000234443820760938	0.000629491442923798
root	R3	AT5G01880	ATL74	RING-H2 finger protein ATL74	0.0804334854936162	-0.0162124557893701	-1.0799644333906	-1.17661037467359	1	1	0.00316083368641488	0.00221601902436924
root	R3	AT5G05410	DREB2A	Dehydration-responsive element-binding protein 2A	-0.217416631585446	0.180072340115934	-1.36770768333356	-0.970218711632179	0.86057571479206	1	1.55228676897095e-06	0.000115568923446383
root	R3	AT5G06510	NFYA10	NF-YA10	0.180869770477527	-0.0550297873859766	-1.68892749226602	-1.92482705012953	1	1	7.87811599965974e-05	2.71721272484622e-05
root	R3	AT5G07280	EMS1	Leucine-rich repeat receptor protein kinase EMS1	-0.0424374313912461	-0.34199679333634	-1.33002513124128	-1.62958449318637	1	1	0.00760076141848825	0.00287386847924442
root	R3	AT5G10946		unknown protein; FUNCTIONS IN: molecular_function unknown; INVOLVED IN: biological_process unknown; LOCATED IN: endomembrane system; Has 30201 Blast hits to 17322 proteins in 780 species: Archae - 12; Bacteria - 1396; Metazoa - 17338; Fungi - 3422; /.../ - 5037; Viruses - 0; Other Eukaryotes - 2996 (source: NCBI BLink).	-0.0787910823715108	-1.48744316306865	-1.19980911631708	-2.60846119701421	1	0.0544062902045075	0.00746789527257534	0.000154898558668501
root	R3	AT5G14180	LIP2	Triacylglycerol lipase 2	1.27475347514003	0.30626870397201	-1.04914694354323	-2.01763171471125	5.80486690008297e-05	1	0.0139006320351599	2.78057353046349e-06
root	R3	AT5G18340	PUB48	U-box domain-containing protein 48	-0.0956352811957304	-0.124095035761912	-1.9740191596162	-2.00247891418238	1	1	0.000344446465658498	0.000468966467598776
root	R3	AT5G20710	BGAL7	Beta-galactosidase 7	0.20172820965919	-0.331708639698161	-3.0090052833652	-3.54244213272255	1	1	0.00119832723917699	0.000407302578419694
root	R3	AT5G40000		AAA-ATPase At5g40000	0.721170422553623	-3.40947728430449	1.15963414455273	-2.97101356230539	0.124562965487375	5.64982892504777e-06	0.00190434898506478	4.67336538149573e-05
root	R3	AT5G40645		At5g40645	0.529488690040198	0.416880476351436	-1.71318530596058	-1.82579351964934	1	1	0.0360659105223173	0.0123685932298398
root	R3	AT5G42146		At5g42146	-0.302116649030981	-0.0518042242267036	-1.13845804998188	-0.8881456251776	0.430997727032526	1	4.81214719510905e-05	0.001624276852664
root	R3	AT5G42200	ATL23	E3 ubiquitin-protein ligase ATL23	0.484393545341522	0.525916386979693	-1.18396722895749	-1.14244438731932	0.077301762152367	0.3270136812265	0.00045212775559427	0.000158653343005344
root	R3	AT5G44574		unknown protein; FUNCTIONS IN: molecular_function unknown; INVOLVED IN: biological_process unknown; LOCATED IN: endomembrane system; Has 6 Blast hits to 6 proteins in 2 species: Archae - 0; Bacteria - 0; Metazoa - 0; Fungi - 0; Plants - 6; Viruses - /.../her Eukaryotes - 0 (source: NCBI BLink).	-0.532610267548413	-0.439954458164546	-2.20988022354439	-2.11722441416053	1	1	0.028804373279742	0.0594918241701336
root	R3	AT5G44820		At5g44820	-0.214051128844762	0.295050362035707	-1.14703209638332	-0.637930605502846	1	1	6.45890823026156e-05	0.0187402728027427
root	R3	AT5G44990		Glutathione S-transferase family protein	0.256105860821468	-0.228819682940007	-1.21534606696347	-1.70027161072494	1	1	0.0424155602205378	0.00469218451391315
root	R3	AT5G46140		Putative uncharacterized protein	-0.569516512821092	-1.24104056904517	-1.15284142435972	-1.8243654805838	0.755971643257887	0.155259640558413	0.0424109566187629	0.00791509654671335
root	R3	AT5G47160		YDG domain-containing protein At5g47160	-0.206495366134243	0.459994972826356	-1.09033061875132	-0.423840279790726	1	0.999332440900218	0.011730084430555	0.883815676188432
root	R3	AT5G48400	GLR1.2	Glutamate receptor 1.2	-0.155137510872855	-0.359861148437743	-1.23087231419828	-1.43559595176316	1	0.985713153859476	5.94328508676363e-05	4.31636599156361e-05
root	R3	AT5G54165		Avr9/Cf-9 rapidly elicited protein	-1.10100310907324	-1.51072808566302	-1.73457988980609	-2.14430486639587	0.107741176836705	0.155752764309246	0.0061765120229588	0.0109495361627782
root	R3	AT5G56520		At5g56520	-0.519562126781635	-0.191721019067269	-1.16873271017465	-0.840891602460281	0.364319425879208	1	0.00446340550637078	0.122823948587619
root	R3	AT5G58120		Disease resistance protein (TIR-NBS-LRR class) family	0.446906882658301	0.165186177578744	-1.51406217361507	-1.79578287869462	0.663009147551776	1	0.00421737905105605	0.000569364111384062
root	R3	AT5G59220	SAG113	Probable protein phosphatase 2C 78	1.34185242435375	0.136834482343152	-2.02792104124357	-3.23293898325416	0.000125288794562068	1	0.000415325772939697	8.79585343062789e-07
root	R3	AT5G63130		At5g63130	-0.328011961829873	-0.741806565625904	-1.06532942848072	-1.47912403227675	1	0.425798615819333	0.00765132847931581	0.00381146575127407
root	R3	AT5G63350		Emb	0.889986955681444	-0.312718075938616	-1.92700801375712	-3.12971304537718	0.271121344923754	1	0.0247775097206903	0.000323710717318192
root	R3	AT5G64240	AMC3	Metacaspase-3	0.278532789954399	-0.0506378758830408	-1.0475120822417	-1.37668274807914	0.277838403560399	1	4.18144578828672e-06	8.79989057288255e-08
root	R3	AT5G65600	LECRK92	L-type lectin-domain containing receptor kinase IX.2	0.299829516794549	-0.346960634819957	-1.49362297831045	-2.14041312992495	0.719427635773078	1	9.53119007040895e-05	4.24381090097385e-06
root	R3	AT1G01240		At1g01240/F6F3_11	0.846815894573217	-0.046019742204368	-0.322662902355697	-1.21549853913328	4.57272761961488e-05	1	0.257462549639287	9.58840929944032e-07
root	R3	AT1G01560	MPK11	Mitogen-activated protein kinase 11	-0.0123377552374353	-0.874737053257906	-0.678586817283348	-1.54098611530382	1	0.0131000897748117	0.00760728064263328	1.55454004087041e-05
root	R3	AT1G01770		Propionyl-CoA carboxylase	0.13497848160623	-0.519279631176659	-0.555902344938756	-1.21016045772165	1	0.0232856990874801	0.00358094909149983	1.1804098306097e-06
root	R3	AT1G02460		At1g02460	-0.213331367326051	-0.73004006042332	-0.65913922454846	-1.17584791764573	1	0.13128320294495	0.0425941209304531	0.00275617292268884
root	R3	AT1G02580	MEA	Histone-lysine N-methyltransferase MEDEA	0.319381191662909	-2.33067607537827	0.773896662189863	-1.87616060485131	1	0.000549209808212815	0.264175419083025	0.00620840373337906
root	R3	AT1G02610		RING/FYVE/PHD zinc finger-containing protein	0.599806109971962	-0.350749586345446	-0.460199719017881	-1.41075541533529	0.143148354969653	1	0.632709186841617	0.000780326682151542
root	R3	AT1G02660		Alpha/beta-Hydrolases superfamily protein	0.5253788687899	-0.0485425551058212	-0.469152840300726	-1.04307426419645	0.0568769533668366	1	0.186052520125754	0.00038065070853213
root	R3	AT1G02770		UPF0725 protein At1g02770	0.602529372322729	-0.460762976919511	-1.66665629841386	-2.7299486476561	1	1	0.240821771114904	0.0137526772240927
root	R3	AT1G03170	FAF2	Protein FANTASTIC FOUR 2	0.0203736730647702	-1.54927907670806	-0.98268581605562	-2.55233856582845	1	0.451872104665794	0.710546894594836	0.0212560440969541
root	R3	AT1G04490		At1g04490	0.821799070314344	-0.39337491351062	-0.413644192402457	-1.62881817622742	0.000265137423338642	0.511221950549267	0.204226109709311	7.56139931919546e-07
root	R3	AT1G05575		Putative uncharacterized protein	0.59962187730897	-1.01434168350628	-0.239245806802651	-1.8532093676179	0.172637878274605	0.0749443003016929	1	0.000191338785135902
root	R3	AT1G05675	UGT74E1	UDP-Glycosyltransferase superfamily protein (Fragment)	2.62271562342806	-0.353685835762628	-0.502849985250473	-3.47925144444116	0.100868960233009	1	1	0.0323715828819605
root	R3	AT1G06570	HPD	4-hydroxyphenylpyruvate dioxygenase	0.911244835250173	-0.373081994552672	-0.474803819941591	-1.75913064974444	1.09082671314202e-05	0.125979054519482	0.0159851224090295	4.59767732143614e-09
root	R3	AT1G06645		2-oxoglutarate (2OG) and Fe(II)-dependent oxygenase superfamily protein	1.19878370224534	-1.78368615865472	-0.601529597933159	-3.58399945883322	0.255154574340135	0.26636332270766	1	0.000768756394784788
root	R3	AT1G06650		1-aminocyclopropane-1-carboxylate oxidase homolog 3	0.316772040034969	-0.709579987946878	-0.350163444977353	-1.3765154729592	0.0692036760057526	0.000712206636237874	0.0502385826686973	8.59738052641146e-08
root	R3	AT1G07040		At1g07040	0.178865800598546	-0.688152835790454	-0.205418757484833	-1.07243739387383	0.620068907365833	6.99610546374926e-05	0.371391780232813	1.82188724522253e-07
root	R3	AT1G07430	AIP1	Protein phosphatase 2C 3	2.26474002361306	0.256915159088239	-1.35619113359078	-3.3640159981156	0.00106287229391172	1	0.363659049473987	0.000113647284922959
root	R3	AT1G08440	ALMT2	Aluminum-activated malate transporter 2	-1.29692434168689	-2.39235752166413	-1.43383644584724	-2.52926962582448	0.179902429511933	0.0636955136621224	0.0970528604527684	0.0362273153079126
root	R3	AT1G09415	NIMIN-3	Protein NIM1-INTERACTING 3	0.0901369806808829	-0.462062434201165	-0.505721336156294	-1.05792075103834	1	0.605686132422124	0.207037452228785	0.00314785886954582
root	R3	AT1G10340		Ankyrin repeat-containing protein	0.540396964716419	-0.279884818020035	-0.433771289993863	-1.25405307273032	0.00824442580711381	0.740682738985162	0.0707998596989132	2.53673082869016e-06
root	R3	AT1G11070		BEST Arabidopsis thaliana protein match is: Hydroxyproline-rich glycoprotein family protein (TAIR:AT1G61080.1); Has 579 Blast hits to 567 proteins in 152 species: Archae - 0; Bacteria - 68; Metazoa - 159; Fungi - 113; Plants - 172; Viruses - 0; Othe /.../ryotes - 67 (source: NCBI BLink).	0.456747719259221	-1.22161376847081	-0.410861395104309	-2.08922288283434	0.348139589982914	0.0125979269031798	0.652266626343501	1.90912825346617e-05
root	R3	AT1G11175		other RNA	0.878736897712766	0.318372494144535	-0.44058332464362	-1.00094772821185	0.000176319723335381	0.668460947013198	0.163696473613171	6.11808754437613e-05
root	R3	AT1G12780	UGE1	Bifunctional UDP-glucose 4-epimerase and UDP-xylose 4-epimerase 1	0.220500460667262	-0.745474714266967	-0.385530494923359	-1.35150566985759	0.432678900562577	5.31655180221594e-05	0.0215148135035216	1.79568729997185e-08
root	R3	AT1G13090	CYP71B28	Cytochrome P450 71B28	0.0505616933428392	-0.0433666815143772	-0.926574607984059	-1.02050298284128	1	1	3.99924151518092e-06	1.24966350927284e-06
root	R3	AT1G13520		At1g13520	-0.0810327215073139	-0.798874420430031	-0.918433012813818	-1.63627471173653	1	0.000406223573169091	3.0794350156574e-05	2.99055000796648e-08
root	R3	AT1G13700	PGL1	Probable 6-phosphogluconolactonase 1	0.608524863505644	-0.338559545368613	-0.107677835938254	-1.05476224481251	0.0253602379523058	0.854300443807081	1	0.000478383946904603
root	R3	AT1G13820		Alpha/beta-Hydrolases superfamily protein	0.472358491791947	-0.305192165277265	-0.482283276704234	-1.25983393377345	0.0255783760806531	0.75736266246823	0.0511267013945348	6.14769562634694e-06
root	R3	AT1G14540	PER4	Peroxidase	1.33859283768388	0.310106600045053	-0.46402125250253	-1.49250749014136	9.24845311486859e-05	1	0.61439704083896	4.85952731429077e-05
root	R3	AT1G15010		Mediator of RNA polymerase II transcription subunit	0.616399471909774	-0.511037363071037	-1.25715336533511	-2.38459020031592	0.970840062431074	1	0.188299416356163	0.00359731957644134
root	R3	AT1G15740		Leucine-rich repeat family protein	0.277154561651314	-0.45443708479778	-0.465554520401	-1.19714616685009	0.28332789117504	0.0127665636478502	0.0112324244679951	1.39815735138535e-07
root	R3	AT1G16110	WAKL6	Wall-associated receptor kinase-like 6	0.725463023017711	0.15046202674954	-0.569531488820624	-1.14453248508879	0.0092574894143992	1	0.134363197955053	0.000297541410228331
root	R3	AT1G17420	LOX3	Lipoxygenase 3, chloroplastic	2.61102856571359	-0.0262768580568378	-0.673910393468889	-3.31121581723932	0.0393477715081092	1	1	0.0133402733917457
root	R3	AT1G17990		Putative 12-oxophytodienoate reductase-like protein 2B	0.227220169764045	-2.10900934270052	-0.331715541277086	-2.66794505374165	1	0.0428780430054571	1	0.00457909522710425
root	R3	AT1G18300	NUDT4	Nudix hydrolase 4	0.846069314564334	0.261567520499441	-0.582264497436062	-1.16676629150095	0.000338437687791594	1	0.043530761904626	1.88700489030808e-05
root	R3	AT1G18570	MYB51	Transcription factor MYB51	1.70937747459514	0.0679528772223077	-0.660778285368484	-2.30220288274131	4.83823032552944e-06	1	0.17618844064889	4.97888187148263e-07
root	R3	AT1G18773		FUNCTIONS IN: molecular_function unknown; INVOLVED IN: biological_process unknown; LOCATED IN: endomembrane system; BEST Arabidopsis thaliana protein match is: carboxylesterases (TAIR:AT4G22300.1); Has 30201 Blast hits to 17322 proteins in 780 speci /.../chae - 12; Bacteria - 1396; Metazoa - 17338; Fungi - 3422; Plants - 5037; Viruses - 0; Other Eukaryotes - 2996 (source: NCBI BLink).	1.12081008145877	0.444764145607572	-0.746730063189107	-1.4227759990403	0.0750261601783534	1	0.75803836552215	0.0184973751431282
root	R3	AT1G19020		CDP-diacylglycerol-glycerol-3-phosphate 3-phosphatidyltransferase	-0.0809492125558489	-0.973473337616588	-0.459918909258182	-1.35244303431892	1	0.00068757891968997	0.0681187457331839	1.0250672234464e-05
root	R3	AT1G19540		At1g19540	0.976340515812847	0.519662390953332	-0.805855126224366	-1.26253325108388	6.40115501289343e-05	0.183395694181117	0.00659795501087091	7.29614189014633e-06
root	R3	AT1G19660	BBD2	Bifunctional nuclease 2	0.316104309823047	-0.745396290456769	-0.39100321314374	-1.45250381342356	0.142848145684654	8.11940789069731e-05	0.035386276615279	1.30339026901999e-08
root	R3	AT1G20070		Putative uncharacterized protein At1g20070	0.835448731726616	0.0545928116202683	-0.288103151611929	-1.06895907171828	0.00140265622593997	1	0.817681023959903	0.000107782905157895
root	R3	AT1G20630	CAT1	Catalase	0.749551829712697	-0.51208666197927	0.0753384955466956	-1.18629999614527	0.000125252301110437	0.0125895056634963	1	5.79847176390417e-07
root	R3	AT1G21326		F16F4.1 protein	0.943744008468101	-0.421148833470785	0.206723111138831	-1.15816973080006	0.0298803676171956	1	1	0.00891716148601128
root	R3	AT1G21410	SKP2A	F-box protein SKP2A	0.36569991108165	-0.103716891077554	-0.572818999923277	-1.04223580208248	0.1336294233231	1	0.0128824962883825	3.32240558967825e-05
root	R3	AT1G21670		DPP6 amino-terminal domain protein	0.291549888677853	-0.674567898008213	-0.339130369967903	-1.30524815665397	0.905898276463968	0.12050762095635	0.68118296893416	0.000304666102737368
root	R3	AT1G21680		DPP6 N-terminal domain-like protein	0.726904133441702	-0.270218918495697	-0.560395351081145	-1.55751840301854	0.000115233779911027	0.274841580241868	0.00202304574031727	4.59767732143614e-09
root	R3	AT1G22990	HIPP22	HIPP22	0.443893118374237	0.125188958298777	-0.689152941565217	-1.00785710164068	0.167640496216014	1	0.0294624585894868	0.000797927925008707
root	R3	AT1G23840		At1g23840/F5O8_37	1.11641627266754	-0.360641649377963	-0.451797992573646	-1.92885591461915	0.000346138982169076	1	0.58098633677016	5.33397564821912e-06
root	R3	AT1G25400		At1g25400	0.926224725600729	-0.294432097085546	-0.694572184554445	-1.91522900724072	0.00133052265652697	1	0.0507031275324802	2.38093883755133e-06
root	R3	AT1G26420	FOX5	Berberine bridge enzyme-like 7	0.238820099043056	-0.721803908092701	-0.896935595421029	-1.85755960255679	1	0.114995969590655	0.00283259204336237	5.72911664797549e-06
root	R3	AT1G26790		Dof-type zinc finger DNA-binding family protein	0.0537783010149151	-0.405161712433745	-1.0944795645274	-1.55341957797606	1	1	0.0907301137599272	0.0137807952353254
root	R3	AT1G28190		F3H9.15 protein	0.484725107724086	-0.742260364510186	-0.83258097532591	-2.05956644756018	0.0990689070784428	0.125188851014559	0.00668718121366885	2.18700543745921e-06
root	R3	AT1G28260	SMG7L	Protein SMG7L	-0.21127609151985	-1.2552844938562	-0.236736668237503	-1.28074507057385	0.362091597059519	8.17723436254379e-09	0.199059359305758	1.31003510814288e-08
root	R3	AT1G28480	GRXC9	Glutaredoxin-C9	0.105770494475045	-1.55742914007928	0.0550199063096448	-1.60817972824468	1	2.30302200072364e-05	1	1.68210561262605e-05
root	R3	AT1G30700		Berberine bridge enzyme-like 8	-0.308023397424621	-1.22116274786013	-0.401535924273718	-1.31467527470922	0.621579131006351	9.84397162705236e-06	0.21147421628615	4.06250405783176e-06
root	R3	AT1G31290	AGO3	Protein argonaute 3	1.21161611053787	0.316717418994495	-1.07948123895947	-1.97437993050285	0.332735317846435	1	0.808918778936528	0.0380971343721905
root	R3	AT1G31820		Probable polyamine transporter At1g31820	-0.155113935996781	-0.448589969436488	-0.925712127017614	-1.21918816045732	1	1	0.0108390793078511	0.00393209085667179
root	R3	AT1G32928		Avr9/Cf-9 rapidly elicited protein	1.11958062554116	0.154441665328079	-0.312296182777129	-1.27743514299021	0.0021545142292586	1	1	0.000999650899535592
root	R3	AT1G32960	SBT3.3	Subtilisin-like protease SBT3.3	0.35611105244775	-1.27978579605711	-0.143628100566351	-1.77952494907121	1	0.11555249474373	1	0.0084857667026296
root	R3	AT1G33030		At1g33030	-0.442771753665337	-1.35414992829519	-0.235965664597825	-1.14734383922768	0.441078785254618	0.00260291077706443	1	0.0122877119586125
root	R3	AT1G44130		Eukaryotic aspartyl protease family protein	-0.0930380345270931	-1.43664385730959	-0.688796279856249	-2.03240210263875	1	0.0170591557142403	0.123065252276355	0.000391674242766516
root	R3	AT1G46554		other RNA	0.506762197443115	-0.00136680809448952	-0.744403130615162	-1.25253213615277	0.0386861073624459	1	0.00758183204704709	3.00522606604843e-05
root	R3	AT1G47890	AtRLP7	Disease resistance protein, putative; 3954-7013	-0.346129114801392	-1.02406101603559	-0.669053058916806	-1.346984960151	0.394541433204164	0.00527500237187817	0.00992853631993641	0.000226871678914642
root	R3	AT1G47960	C/VIF1	Cell wall / vacuolar inhibitor of fructosidase 1	0.268412375737795	-0.375381760844095	-0.934987114084336	-1.57878125066623	0.929768735686928	1	0.00310905507706019	3.47525212154303e-05
root	R3	AT1G47990	GA2OX4	Gibberellin 2-beta-dioxygenase 4	0.208975653597018	-1.08594540119491	-0.322249370118593	-1.61717042491052	1	0.0997444971686294	1	0.00320890410979273
root	R3	AT1G48325		At1g48325	1.15931815309783	-0.487949921220396	-0.556969381880623	-2.20423745619885	0.275971098524446	1	1	0.0120355383819432
root	R3	AT1G49130		B-box type zinc finger protein with CCT domain-containing protein	0.411262282542905	-1.88223357222772	-0.298412529226231	-2.59190838399686	1	0.224787217404985	1	0.025334089265897
root	R3	AT1G49180		Serine/threonine-protein kinase ATG1t	0.487049213626613	-0.14540206502651	-0.535271558341534	-1.16772283699466	0.04269447932431	1	0.0533548793155818	3.9756024495863e-05
root	R3	AT1G50400	TOM40-2	Probable mitochondrial import receptor subunit TOM40-2	-0.416396467399474	-1.43935412727298	-0.424518651982136	-1.44747631185564	1	0.0178878141597646	1	0.0152763965822085
root	R3	AT1G51700	DOF1.7	Dof zinc finger protein DOF1.7	1.0014333801979	-0.328964086573357	-0.458447410544364	-1.78884487731562	1.57658763822295e-05	0.717420665660316	0.100303483055934	9.4271753756749e-08
root	R3	AT1G51913		Putative uncharacterized protein	0.925811459383777	-0.0788262400363937	-0.916967996077931	-1.9216056954981	0.247962983452658	1	0.493899453188784	0.00513487065354121
root	R3	AT1G51920		unknown protein; FUNCTIONS IN: molecular_function unknown; INVOLVED IN: biological_process unknown; LOCATED IN: endomembrane system; EXPRESSED IN: stem, stamen; EXPRESSED DURING: 4 anthesis; Has 22 Blast hits to 22 proteins in 5 species: Archae - 0; /.../ria - 0; Metazoa - 0; Fungi - 0; Plants - 22; Viruses - 0; Other Eukaryotes - 0 (source: NCBI BLink).	0.753876148803934	0.112172742140357	-0.89908938106556	-1.54079278772914	0.141784684876247	1	0.153500767807517	0.00184339817481134
root	R3	AT1G52560	HSP26.5	26.5 kDa heat shock protein, mitochondrial	0.739573630030905	-0.0128070752077602	-0.95350577311635	-1.70588647835502	0.339423084356058	1	0.293109855656599	0.00620840373337906
root	R3	AT1G52890	NAC019	NAC domain-containing protein 19	3.28175064497888	-1.06111179419954	0.256840748502645	-4.08602169067577	0.00829294044049631	1	1	0.00337080267560964
root	R3	AT1G53170	ERF8	Ethylene-responsive transcription factor 8	0.417054033531809	-1.00509757828619	0.348819906150096	-1.0733317056679	0.610447090652939	0.0161497928338063	0.861476226266697	0.00819666238308614
root	R3	AT1G53625		At1g53625	0.447977482709712	-0.218726677722514	-0.66116329861498	-1.32786745904721	0.378642499332827	1	0.107103330739504	0.000621753699888994
root	R3	AT1G53980		F15I1.6 protein	1.20157427646411	-1.68408225218984	0.0840133564339838	-2.80164317221997	0.322412855833338	0.245028064999484	1	0.00535345829827795
root	R3	AT1G55450		S-adenosyl-L-methionine-dependent methyltransferases superfamily protein	1.01080032400837	0.201088541960498	-0.223615599655563	-1.03332738170344	0.00035272295414348	1	1	0.000220392050407101
root	R3	AT1G55510	BCDH BETA1	2-oxoisovalerate dehydrogenase subunit beta 1, mitochondrial	0.593709969677074	-0.436982440524208	-0.643700148156005	-1.67439255835729	0.00206226028016705	0.186335068092646	0.00346383717452125	8.72049017736508e-08
root	R3	AT1G55850	CSLE1	Cellulose synthase-like protein E1	-0.471942419190445	-1.21328082168974	-0.361076439563062	-1.10241484206236	0.0190917784664433	3.04807406141695e-07	0.0949337438515082	1.5142144381861e-06
root	R3	AT1G56165		other RNA	0.437440927895766	-0.187143206124844	-0.838748232347034	-1.46333236636764	1	1	0.464004506694117	0.0293057647830386
root	R3	AT1G56220		Dormancy/auxin associated family protein	0.646955283637499	0.101216137748996	-0.605321916783958	-1.15106106267246	0.00295787483779166	1	0.00520378606228193	2.18448838392084e-06
root	R3	AT1G56600	GOLS2	Galactinol synthase 2	2.51279957923071	-3.02978818164713	-0.397720025176669	-5.94030778605451	0.00210606219067051	0.166869469739344	1	0.000336960491677481
root	R3	AT1G57990	PUP18	PUP18	0.707533121076023	-0.0923775873713018	-0.93332464085408	-1.7332353493014	0.00512368940565809	1	0.000894166957673543	4.21731303228467e-07
root	R3	AT1G58030	CAT2	Cationic amino acid transporter 2, vacuolar	-0.036857555104568	-0.338571603204335	-0.706581633465491	-1.00829568156526	1	0.114563239981788	0.0003332077115281	2.18700543745921e-06
root	R3	AT1G58180	BCA6	Beta carbonic anhydrase 6, mitochondrial	0.366352469324466	-0.780141444782982	-0.369101750235376	-1.51559566434282	0.152955621425797	0.00298782771676951	0.163405319203265	6.11993800862795e-07
root	R3	AT1G58420		At1g58420	1.06205812982355	-0.0237757844904185	-0.552266737691057	-1.63810065200503	0.0365559121656665	1	1	0.00254309867531874
root	R3	AT1G59740	NPF4.3	Protein NRT1/ PTR FAMILY 4.3	1.0618923723181	-0.317246311551171	-0.0318228590967768	-1.41096154296605	8.24946131804325e-05	0.778438407875785	1	4.53674148822301e-06
root	R3	AT1G60160	POT12	Putative potassium transporter 12	0.792930431764483	-0.226437913232496	-0.149356246128611	-1.16872459112559	0.000448694450325402	1	1	1.50073942981437e-05
root	R3	AT1G60190	PUB19	U-box domain-containing protein 19	2.59992384223052	-0.593738598243427	-0.195343420268906	-3.38900586074285	0.0225349003653841	1	1	0.0131161189929645
root	R3	AT1G60470	GOLS4	Galactinol synthase 4	0.418700507053916	-1.09007961737436	-0.066398090654693	-1.57517821508297	0.657714001598482	0.0116071569954364	1	0.000226871678914642
root	R3	AT1G61470	CAF1-5	Probable CCR4-associated factor 1 homolog 5	1.20101635840879	0.241637114935846	-0.701398782155806	-1.66077802562875	0.123616241951882	1	1	0.019645448347151
root	R3	AT1G61820	BGLU46	Beta-glucosidase 46	0.360962376334554	0.0646542136290256	-0.816045582630756	-1.11235374533628	0.0846381664349735	1	5.94328508676363e-05	5.47532821980091e-07
root	R3	AT1G63090	PP2A11	F-box protein PP2-A11	0.209292030563628	-0.786175487262514	-0.11057278499912	-1.10604030282526	0.702838873436167	0.000285272021679821	1	3.28749703192861e-06
root	R3	AT1G63180	UGE3	UGE3	1.365456308265	-0.535230890893959	-0.717845975803647	-2.6185331749626	3.55317684094936e-07	0.249731123099899	0.00889130224250465	6.73339764094382e-09
root	R3	AT1G63860		Disease resistance protein (TIR-NBS-LRR class) family	0.908143423284043	-0.415473594030776	0.0482954214366546	-1.27532159587816	0.0642342057667787	1	1	0.00886866783465711
root	R3	AT1G64065		Late embryogenesis abundant protein At1g64065	1.2377697482939	-0.0780257850758426	-0.87344267484932	-2.18923820821906	0.00249182748410149	1	0.19922143805809	6.24659349250276e-05
root	R3	AT1G64355		1-acyl-sn-glycerol-3-phosphate acyltransferase	0.791510444816611	0.523435687808222	-0.844582699761212	-1.1126574567696	0.207918649365246	1	0.332334937349947	0.0401252242531889
root	R3	AT1G64610		Putative uncharacterized protein At1g64610	0.170383926166487	-0.270191188001246	-0.679774992448793	-1.12035010661653	1	0.575124318922297	0.000602622244743978	2.44370842266047e-06
root	R3	AT1G66160	PUB20	U-box domain-containing protein 20	0.492867859467986	-0.614836571133516	-0.0591261444529718	-1.16683057505447	0.0855831608717279	0.0809363954513078	1	0.000171937593756051
root	R3	AT1G66180		Eukaryotic aspartyl protease family protein	0.757043969972647	-0.121967052852252	-0.40266396327413	-1.28167498609903	8.27974753021799e-05	1	0.0336166749470793	6.70384850238714e-08
root	R3	AT1G66540		At1g66540	1.52317318029316	0.0692245902311424	-1.77196139131473	-3.22590998137674	0.20114866737871	1	0.303439770896423	0.00344187734277959
root	R3	AT1G67365		other RNA	-0.153352057192755	-0.708884637111973	-0.460890130406729	-1.01642271032595	1	0.169099685526443	0.34099532351288	0.0126449705318383
root	R3	AT1G67710	ARR11	Two-component response regulator	0.705664717900164	0.210017131231218	-0.535300525931927	-1.03094811260087	4.31836335765207e-05	0.59435044020023	0.00180888617193472	3.37194421579018e-07
root	R3	AT1G67810	SUFE2	SufE-like protein 2, chloroplastic	-0.11283632751917	-1.30858613566795	-0.106026320564156	-1.30177612871293	1	5.70057983792415e-07	1	8.51494846359821e-07
root	R3	AT1G68620	CXE6	Probable carboxylesterase 6	0.0945250502353856	-0.805841813367856	-0.897439733989028	-1.79780659759227	1	0.00103810893430515	6.95781973951677e-05	2.50124204899078e-08
root	R3	AT1G69260	AFP1	Ninja-family protein AFP1	0.808564263115756	0.313650612425631	-0.548334474555079	-1.04324812524521	0.00157449945032433	0.92946922092205	0.0943162636569731	0.000169503931232881
root	R3	AT1G69600	ZHD11	Zinc-finger homeodomain protein 11	0.747105256549259	-0.619068581761754	0.162975175530849	-1.20319866278016	0.132777722458276	0.570454619243988	1	0.0117773033857342
root	R3	AT1G69920	GSTU12	Glutathione S-transferase U12	1.31186645233522	-0.215565539187949	-0.570278306871086	-2.09771029839425	1.85330927057743e-05	1	0.208275233973434	7.87719888059431e-07
root	R3	AT1G70140	FH8	Formin-like protein 8	0.119282288048728	-0.736563926240131	-0.20104286470712	-1.05688907899598	1	0.013292123828317	1	0.000285341751793031
root	R3	AT1G70290	TPS8	Probable alpha,alpha-trehalose-phosphate synthase	1.15981896143004	-0.613605002073924	-0.155489931080575	-1.92891389458454	1.161071223611e-05	0.0137033500108315	1	1.31003510814288e-08
root	R3	AT1G70520	CRK2	Cysteine-rich receptor-like protein kinase 2	0.193263742617539	-0.936481000777082	-0.0225778116375279	-1.15232255503215	1	0.000155619482295423	1	1.10184772937803e-05
root	R3	AT1G70581		other RNA	0.793853084819404	-0.882246569107257	-0.126281418471009	-1.80238107239767	0.36415191949684	0.550633017235658	1	0.00567696329924552
root	R3	AT1G72070		Chaperone DnaJ-domain superfamily protein	0.0331514884954829	-0.66277988812407	-0.627946963567338	-1.32387834018689	1	0.450981732828733	0.20544079863166	0.00450984127415498
root	R3	AT1G72900		Similar to part of disease resistance protein	0.738834269887636	-0.336320044068595	-0.514063581516746	-1.58921789547298	0.000452355026120523	0.541495377258144	0.0335406540333685	2.23509336102379e-07
root	R3	AT1G73220	OCT1	Organic cation/carnitine transporter 1	0.804364020169378	-1.5328786136906	0.401240115355394	-1.93600251850458	0.0141090738607223	0.000408272131469031	0.538630116773461	1.96277775183982e-05
root	R3	AT1G73480		Alpha/beta-Hydrolases superfamily protein	0.438040993157415	-0.0801361449930713	-0.75528402972167	-1.27346116787216	0.151641949559198	1	0.00629160173735266	2.49545999731284e-05
root	R3	AT1G73530	ORRM6	Organelle RRM domain-containing protein 6, chloroplastic	0.761830043628566	-0.557566789581457	-0.0969890435653875	-1.41638587677541	0.0607466433058702	0.665929733133647	1	0.00126616718277243
root	R3	AT1G73655	FKBP17-3	Peptidylprolyl isomerase	0.302828468297438	0.0461664873816026	-0.892764960858122	-1.14942694177396	0.762613997304912	1	0.00678263012077429	0.000629920076814494
root	R3	AT1G73750		Uncharacterised conserved protein UCP031088, alpha/beta hydrolase	0.285732541958788	-0.277963759070555	-0.841839496498759	-1.4055357975281	0.944119150209542	1	0.0115872212163861	0.00017232701161647
root	R3	AT1G73880	UGT89B1	UDP-glycosyltransferase 89B1	0.340829710546855	-0.426731428851991	-0.264424000136813	-1.03198513953566	0.117357560301828	0.0809097327567416	0.389896887650669	8.84766180376134e-06
root	R3	AT1G74360		Probable LRR receptor-like serine/threonine-protein kinase At1g74360	0.338529228951614	-0.308762762712182	-0.489798063185856	-1.13709005484965	0.228271381957314	0.483965284486945	0.0319159510330752	7.65472293623611e-06
root	R3	AT1G74590	GSTU10	Glutathione S-transferase U10	0.310780637555797	-1.07531680336498	-0.370927922044307	-1.75702536296508	0.37102771535576	4.58664236089006e-05	0.166402169973031	6.72198507818222e-08
root	R3	AT1G75030	ATLP-3	At1g75030	1.21795830959689	0.253823202488302	-0.387619609502033	-1.35175471661062	0.000677178723719674	1	1	0.000440423541222684
root	R3	AT1G75380	BBD1	Bifunctional nuclease 1	0.264611179709823	-0.568368970040017	-0.256194325373885	-1.08917447512373	0.804377795409049	0.0343343131122057	0.815324843865855	4.37318211754004e-05
root	R3	AT1G75770		At1g75770/F10A5_10	0.731654854212567	-0.284784597149084	-0.570543702383869	-1.58698315374552	0.509516326860821	1	1	0.0149677913014768
root	R3	AT1G76590		At1g76590	1.88329105041037	0.24277196853072	-0.838093867155018	-2.47861294903467	1.29486055524614e-07	1	0.0281377580890009	3.67039753231349e-08
root	R3	AT1G76600		Poly polymerase	0.424218363463961	-1.25906354785307	-0.174947558519224	-1.85822946983626	0.195599227655974	0.000323631586923713	1	1.73046043402811e-06
root	R3	AT1G77210	STP14	Sugar transport protein 14	2.18130251130521	-0.756385563733427	0.200281323016607	-2.73740675202203	0.00547032965586488	1	1	0.00136102887363846
root	R3	AT1G78410	VQ10	VQ motif-containing protein 10	1.27089816621023	-0.643915962047415	-0.692137873996882	-2.60695200225453	0.0167253558468251	1	0.795419209974663	0.000144165380612834
root	R3	AT1G80160		F18B13.24 protein	1.621061109379	0.331020478894983	-0.775715663193461	-2.06575629367748	0.000943954795811261	1	0.616475203744937	0.000314874931353558
root	R3	AT1G80650	RTL1	Ribonuclease 3-like protein 1	0.239587662957858	-0.178926497613855	-0.76067391806443	-1.17918807863614	1	1	0.0200817570856152	0.000587346708618397
root	R3	AT1G80840	WRKY40	Probable WRKY transcription factor 40	1.5478575267997	0.165784637470476	-0.959577950637175	-2.34165083996639	0.000197241703930661	1	0.15629870552223	2.35261668426166e-05
root	R3	AT2G01300		Mediator of RNA polymerase II transcription subunit	-0.642723618166074	-1.14638563796251	-0.939644135062467	-1.4433061548589	0.281602023436674	0.0880875848110051	0.0396286085648121	0.0135964168804984
root	R3	AT2G01340	At17.1	At2g01340	0.489559335307306	-0.813731688029776	-0.145833931042564	-1.44912495437965	0.0561538917155308	0.0121873572592875	1	1.31648567535521e-05
root	R3	AT2G02010	GAD4	glutamate decarboxylase 4	1.54324317266112	-0.353824132375141	0.453191083996886	-1.44387622103938	0.0245989374617492	1	1	0.034598003166933
root	R3	AT2G02710	TLP1	Protein TWIN LOV 1	1.09280007558164	-0.331901406822197	-0.383814751200987	-1.80851623360482	3.06439319146823e-05	0.64133570750429	0.278836290835971	1.09776243421714e-07
root	R3	AT2G02930	GSTF3	Glutathione S-transferase F3	-0.0648403033272427	-1.26394554395679	-0.997777562704638	-2.19688280333419	1	0.00924518888236721	0.00149893633978072	1.06133319454346e-05
root	R3	AT2G04038	AtbZIP48	BZIP48	0.711056069225875	-0.742069929075527	-0.0321813321218066	-1.48530733042321	0.43589302947932	0.707386297517925	1	0.0157764019320591
root	R3	AT2G07798		unknown protein; FUNCTIONS IN: molecular_function unknown; INVOLVED IN: biological_process unknown; LOCATED IN: cellular_component unknown; BEST Arabidopsis thaliana protein match is: unknown protein (TAIR:ATMG01220.1); Has 3 Blast hits to 3 protein /.../ species: Archae - 0; Bacteria - 0; Metazoa - 0; Fungi - 0; Plants - 3; Viruses - 0; Other Eukaryotes - 0 (source: NCBI BLink).	0.851145225024711	-0.0272862826434355	-0.829016814772416	-1.70744832244056	0.426802339995099	1	0.694457460261126	0.0153810542723677
root	R3	AT2G18550	ATHB-21	Homeobox-leucine zipper protein ATHB-21	1.17308317684083	-0.328679980830006	-1.4008839707809	-2.90264712845173	0.0478709131485565	1	0.096642157653866	0.000181599445131696
root	R3	AT2G18670	ATL56	RING-H2 finger protein ATL56	0.859242543035136	0.294027922447405	-0.779562835343527	-1.34477745593126	0.00130364322670431	1	0.0254826111665517	4.26453753901092e-05
root	R3	AT2G18700	TPS11	Probable alpha,alpha-trehalose-phosphate synthase	0.978683290618021	-0.963627675681087	-0.38469380715446	-2.32700477345357	0.000516762492692258	0.00481871048445224	0.415910251356478	6.7664856932834e-08
root	R3	AT2G19610		Putative uncharacterized protein	0.563567081416635	-0.539813336656423	-0.596991234139688	-1.70037165221275	0.459638716370489	0.982222444620039	0.505332484048405	0.000685248233186479
root	R3	AT2G19810		TZF2	1.08731156216415	-0.690560161039579	-0.0412371415178638	-1.81910886472159	1.64879462901083e-06	0.00332737313439671	1	1.09653446375147e-08
root	R3	AT2G20880	ERF053	Ethylene-responsive transcription factor ERF053	1.89274949730324	-1.14397044138354	0.121255631914228	-2.91546430677256	9.81753166956114e-06	0.0589761470821254	1	1.38336631688617e-06
root	R3	AT2G21180		At2g21180/F26H11.6	0.149872863459547	-0.48711861329859	-0.439378170525296	-1.07636964728343	1	0.0462545077851408	0.0234338044849806	7.96103638674158e-06
root	R3	AT2G21185		Expressed protein	0.626524006180068	-0.176036070322512	-0.371819182648228	-1.17437925915081	0.0247575296804594	1	0.560461242218828	0.000236309968804288
root	R3	AT2G21188		other RNA	0.625044483272875	-0.457623247719375	-0.13055182602228	-1.21321955701453	0.41561666537636	1	1	0.016231502567277
root	R3	AT2G22650		FAD-dependent oxidoreductase family protein	0.365531803496774	-0.107590091248223	-0.535069950480489	-1.00819184522549	0.419980306163834	1	0.134372480673593	0.00128088317613943
root	R3	AT2G22860	PSK2	Phytosulfokines 2	1.35341892642586	-0.326644922661234	-0.585483533462964	-2.26554738255005	9.69278997689285e-06	1	0.144658522608993	2.98084860732351e-07
root	R3	AT2G22880		At2g22880	1.29333110415838	-0.375771619817416	0.0617536958038869	-1.60734902817191	0.00664983220466376	1	1	0.00206573246385469
root	R3	AT2G23270		At2g23270	0.841261713200955	-0.12743179333977	-0.448166726400725	-1.41686023294145	0.0209976728482874	1	0.802468488851441	0.000727361639922949
root	R3	AT2G23320	WRKY15	Probable WRKY transcription factor 15	0.227686170870011	-1.05079793528854	0.201441538732269	-1.07704256742628	0.865381161981208	1.62998682597309e-05	1	1.27814960516859e-05
root	R3	AT2G24240		BTB/POZ domain-containing protein At2g24240	0.623839165268838	0.0514122588092807	-0.518207212142072	-1.09063411860163	0.00648889097246499	1	0.0663172119803151	5.37866775035822e-05
root	R3	AT2G25460		CONTAINS InterPro DOMAIN/s: C2 calcium-dependent membrane targeting (InterPro:IPR000008); BEST Arabidopsis thaliana protein match is: unknown protein (TAIR:AT5G04860.1); Has 108 Blast hits to 69 proteins in 11 species: Archae - 0; Bacteria - 0; Meta /.../0; Fungi - 0; Plants - 108; Viruses - 0; Other Eukaryotes - 0 (source: NCBI BLink).	0.376243917800616	-0.536216700587775	-0.387998817477313	-1.3004594358657	0.034105005377193	0.00944607269458938	0.0358346513975813	1.47915820094156e-07
root	R3	AT2G26530	AR781	AR781	1.43786228186861	-0.392786681317969	-0.518322780678621	-2.3489717438652	2.46796096632441e-06	0.743712690333529	0.148852646813881	4.05351379747735e-08
root	R3	AT2G26695		At2g26695	1.06323595475099	-0.695578408628263	0.373055862818772	-1.38575850056048	0.156820066372955	0.9467581620622	1	0.0394366056187359
root	R3	AT2G28400		Putative uncharacterized protein At2g28400	0.438635113111664	-0.938934068737503	0.337559793321116	-1.04000938852805	0.185453162991145	0.00211678644989426	0.452456997278245	0.000663766206529122
root	R3	AT2G28570		At2g28570	0.0342022547522269	-0.331922954002277	-0.644617974052521	-1.01074318280702	1	0.440706367549582	0.00495962176029327	6.30890516373252e-05
root	R3	AT2G29460	GSTU4	Glutathione S-transferase U4	0.399797368818474	-1.15131030009344	0.0271076362369325	-1.52400003267498	1	0.0619614800590556	1	0.00561171061764942
root	R3	AT2G31940		Oxidoreductase/transition metal ion-binding protein	0.355663382890135	-1.71564732183126	0.2436452329943	-1.82766547172709	0.562422122755504	6.96694176548556e-05	1	3.17390672091286e-05
root	R3	AT2G31945		At2g31940/F20M17.2	0.256281518797894	-1.48267798843837	-0.853171653810763	-2.59213116104702	1	0.00491575747047061	0.00834411079674902	3.97263426632251e-06
root	R3	AT2G32030		Acyl-CoA N-acyltransferases (NAT) superfamily protein	0.549324769240096	-0.628203351910853	-0.148755161516919	-1.32628328266787	0.15805731220772	0.25300259028441	1	0.000565215639991974
root	R3	AT2G32150		At2g32150/F22D22.10	0.761987404785636	-0.413069899070276	-0.193946850544667	-1.36900415440058	0.00259794111333669	0.175726619322671	1	1.62214880727326e-06
root	R3	AT2G33580	LYK5	Protein LYK5	0.225821292318926	-0.230994597775578	-0.62992701581508	-1.08674290590958	1	1	0.0183779696148956	0.000175105898629093
root	R3	AT2G33815		other RNA	0.544984223051303	-0.649936494873296	-0.487929341612041	-1.68285005953664	1	1	1	0.0346434941723479
root	R3	AT2G35950	EDA12	embryo sac development arrest 12	0.428713179151161	-1.41557759161402	-1.13938219066154	-2.98367296142672	1	0.640483072041858	0.540051808948914	0.00583787507734991
root	R3	AT2G36970	UGT86A1	Glycosyltransferase (Fragment)	-0.167465698205258	-1.96575798038946	-0.999071351160453	-2.79736363334465	1	0.0084402882939138	0.0305297453327186	0.00012586239290157
root	R3	AT2G37180	PIP2-3	Aquaporin PIP2-3	0.940661703607277	-0.209334714930316	-0.027611120273435	-1.17760753881103	0.0013328815464072	1	1	7.06289035658124e-05
root	R3	AT2G38210	PDX1L4	Pyridoxal 5'-phosphate synthase PDX1-like 4	0.928278813160299	-1.0484962269124	-0.360257347113722	-2.33703238718642	0.976049897126345	1	1	0.0419848451551826
root	R3	AT2G38470	WRKY33	WRKY33	0.880850812637841	-0.414135550458544	-0.505895874686233	-1.80088223778262	0.000453394082271753	0.174515603580242	0.0527201789571195	4.27969709045471e-08
root	R3	AT2G38640		Protein LURP-one-related 8	0.13868790813074	-0.785323312981102	-0.31556455828475	-1.23957577939659	0.909126385516576	1.3436450958979e-06	0.0204970682190637	4.30690360907022e-09
root	R3	AT2G38820		Protein of unknown function (DUF506)	0.748257255056118	-0.426034925506946	-0.17433663671796	-1.34862881728102	0.0080249155333664	0.632628369612242	1	9.40320618408136e-05
root	R3	AT2G39400		Alpha/beta-Hydrolases superfamily protein	0.506226684277298	-1.59151208132521	0.0206430725083826	-2.07709569309412	0.016598929526535	2.74086800615211e-06	1	7.33870104520056e-08
root	R3	AT2G40000	HSPRO2	Nematode resistance protein-like HSPRO2	1.24321880629719	-0.570858488613226	-0.3794448448552	-2.19352213976562	0.00043735533215532	0.201107187441807	0.736365093296196	3.12845877487459e-07
root	R3	AT2G41250		Haloacid dehalogenase-like hydrolase (HAD) superfamily protein	0.100881399087426	-0.795961201031665	-0.231265843819882	-1.12810844393897	1	0.000344861122204033	0.505184960714288	3.58461378517328e-06
root	R3	AT2G41430	ERD15	LSR1	0.79435521173552	-0.173620913007211	-0.110033228588808	-1.07800935333154	5.98348328176027e-05	1	1	6.93194287934175e-07
root	R3	AT2G41640		At2g41640/T32G6.16	0.504148346293697	-0.136188043291556	-0.459066332595358	-1.09940272218061	0.0171402232919727	1	0.049891283079271	9.71590903451777e-06
root	R3	AT2G43000	JUB1	Transcription factor JUNGBRUNNEN 1	-0.157541047506085	-1.0296984907549	-0.48347596457308	-1.35563340782189	1	0.000498188846805953	0.0294095837282881	1.37663234050424e-05
root	R3	AT2G45170	ATG8E	Autophagy-related protein 8e	-0.0447123312092375	-0.956554972821476	-0.166797365034839	-1.07864000664708	1	2.90426704782967e-05	1	6.17891428069931e-06
root	R3	AT2G45450	ZPR1	Protein LITTLE ZIPPER 1	0.150849889461826	-0.915000615728223	-0.218243364324618	-1.28409386951467	1	0.0922874982413869	1	0.00556692187119258
root	R3	AT2G46750	GULLO2	L-gulonolactone oxidase 2	0.497988807798743	-0.710450818455325	-0.477175060114186	-1.68561468636825	0.0797750904969288	0.00849268377177024	0.0934485960623283	2.68572189561964e-07
root	R3	AT2G47190	ATMYB2	ATMYB2	0.794807850731199	-1.25892130107026	-0.777140315043508	-2.83086946684497	0.148834381148222	0.200043876118516	0.371235104581791	9.04941540044969e-05
root	R3	AT3G01290	HIR3	HIR2	0.476450597691214	-0.48635261479024	-0.239914855759111	-1.20271806824057	0.111128511891829	0.0786399790043875	1	1.08599281084775e-05
root	R3	AT3G01830	CML40	Probable calcium-binding protein CML40	1.95150075386149	0.470435225226309	-1.48806191747537	-2.96912744611055	0.010340484036055	1	0.337677772508527	0.000862097062667687
root	R3	AT3G02040	GDPD1	Glycerophosphodiester phosphodiesterase GDPD1, chloroplastic	0.619347890604235	0.114713540681367	-0.775651481643569	-1.28028583156644	0.0021194282542331	1	0.000532071985661728	6.56222340216602e-07
root	R3	AT3G02800		Putative uncharacterized protein At3g02800	0.602221222254313	-0.343603691525257	-0.115131867628473	-1.06095678140804	0.050809877814836	0.95103199412456	1	0.000959420799587981
root	R3	AT3G02840		ARM repeat superfamily protein	1.0928378283725	-0.510981701739893	-0.970926037901449	-2.57474556801384	0.0105590856372788	1	0.151112912536493	5.32086169547347e-05
root	R3	AT3G03870		F20H23.8 protein	0.721800215720886	-0.385084269699613	-0.738878499727758	-1.84576298514826	0.00214006695593547	0.530094962845451	0.00489667719659704	1.85617620849776e-07
root	R3	AT3G06490	MYB108	Transcription factor MYB108	1.14678162058035	-0.741893297231963	0.0869809637262253	-1.80169395408609	0.00723951126974409	0.439737547479918	1	0.000477178138592472
root	R3	AT3G10020		AT3g10020/T22K18_16	0.823697034149372	-0.115105497467431	-0.48821396052873	-1.42701649214553	0.000463526696403976	1	0.0516333766256788	5.37955393491746e-07
root	R3	AT3G10815		Putative RING zinc finger protein	0.149540038363959	-1.11813594135776	-0.338578021307728	-1.60625400102944	1	0.000879078086475966	0.340113736618551	7.38129743517148e-06
root	R3	AT3G10930		Putative uncharacterized protein At3g10930	1.18167528146426	-0.193823164501103	-0.477107689944258	-1.85260613590962	1.65623576963188e-05	1	0.241830748037938	6.40743326017035e-07
root	R3	AT3G11840	PUB24	E3 ubiquitin-protein ligase PUB24	0.513544894915066	-0.402800557479633	-0.530631187294966	-1.44697663968967	0.0041170418617998	0.119212319859139	0.00624882454790489	8.59738052641146e-08
root	R3	AT3G12910		NAC (No Apical Meristem) domain transcriptional regulator superfamily protein	0.312235909996561	-0.113692899834691	-1.21065197775557	-1.63658078758682	1	1	0.106887407256159	0.0164784944145639
root	R3	AT3G13065	SRF4	Protein STRUBBELIG-RECEPTOR FAMILY 4	0.533107011680559	-0.304680100639658	-0.324306030783127	-1.16209314310334	0.482897324828985	1	1	0.0128144833710755
root	R3	AT3G13450	DIN4	2-oxoisovalerate dehydrogenase subunit beta 2, mitochondrial	0.966365322431143	0.024770275158859	-0.347321518712029	-1.28891656598431	2.04907079639927e-05	1	0.299590012097169	1.30336969397097e-06
root	R3	AT3G14690	CYP72A15	Cytochrome P450, family 72, subfamily A, polypeptide 15	0.46067426319872	-0.177693736408802	-0.454249498483766	-1.09261749809129	0.011391354213439	1	0.0137411689858209	6.80566211415614e-07
root	R3	AT3G14770	SWEET2	Bidirectional sugar transporter SWEET	0.165391977856081	-1.04968129734008	-0.578413303851037	-1.79348657904719	1	0.000307007825419289	0.0196133226693649	2.47541194281305e-07
root	R3	AT3G15500	NAC055	NAC3	-0.276638600230897	-2.48574798080163	-0.192685599767153	-2.40179498033789	0.94145059283553	4.69963663454874e-06	1	9.33826910696754e-06
root	R3	AT3G15518		Putative uncharacterized protein	0.681845819983157	-0.55056781482441	-0.388840721977233	-1.6212543567848	0.0608403554652951	0.689462198436725	0.914457131930929	0.000254799635852305
root	R3	AT3G19580	AZF2	ZF2	0.286430565997681	-0.832970908355395	-0.141367104272399	-1.26076857862547	0.150190594476698	1.71385303383739e-05	1	6.75298107035551e-08
root	R3	AT3G20640	BHLH123	Transcription factor bHLH123	0.627460865009906	0.282230774959989	-0.667678883840846	-1.01290897389076	3.35474357076347e-05	0.131503489902558	5.90590325394283e-05	9.27604273083254e-08
root	R3	AT3G20660	OCT4	Organic cation/carnitine transporter 4	0.652319580916662	-0.442338259190633	0.0341899388273967	-1.0604679012799	0.00043506032427831	0.0469910303665313	1	3.06733135619597e-06
root	R3	AT3G21000		Gag-Pol-related retrotransposon family protein	0.0782202864295502	-0.22046127095443	-1.42261722084826	-1.72129877823224	1	1	0.116849912842141	0.0460601270582473
root	R3	AT3G22910	ACA13	Putative calcium-transporting ATPase 13, plasma membrane-type	-0.202991608755071	-1.99361945723474	-0.224707764749302	-2.01533561322897	1	0.0174125261742944	1	0.0142514578955248
root	R3	AT3G23010	AtRLP36	Disease resistance family protein/LRR family protein	-0.245758385443166	-0.907698678269593	-1.91003436460789	-2.57197465743432	1	1	0.1182487272778	0.0471757866493409
root	R3	AT3G23250	MYB15	Transcription factor MYB15	1.16032851070558	-0.0848818488099892	-0.717750052399962	-1.96296041191553	1.4900072553896e-05	1	0.0144719283622867	1.06253731633756e-07
root	R3	AT3G23700		AT3g23700/MYM9_3	0.89418237697595	-0.267114900055245	-0.292896770760627	-1.45419404779182	0.0143215617695136	1	1	0.000503182961913323
root	R3	AT3G25990	GT-4	Trihelix transcription factor GT-4	0.391324289126145	-0.184537731008014	-0.671071638456764	-1.24693365859092	0.847279244326685	1	0.200508596069919	0.00338814157597069
root	R3	AT3G26080		Plastid-lipid associated protein PAP / fibrillin family protein	0.0916466751256477	-0.674588995250748	-0.365226984179054	-1.13146265455545	1	0.334206180120145	1	0.0112201206533888
root	R3	AT3G26170	CYP71B19	Putative cytochrome P450	0.503780604789456	-1.01954818401725	-0.994155224311634	-2.51748401311834	1	0.679234179551054	0.321692310469671	0.00146547922046627
root	R3	AT3G26740	CCL	A.thaliana mRNA (orf19) from chromosome III	0.974433160927867	-0.979536285121127	-0.34270606019372	-2.29667550624271	0.00101466929166215	0.0334359736310314	0.865446159667923	1.42668600154903e-06
root	R3	AT3G27940	LBD26	LOB domain-containing protein 26	-0.168365927695691	-1.15161198017919	-0.092746990667518	-1.07599304315102	1	0.00868597249877294	1	0.0150394767566522
root	R3	AT3G28360	ABCB16	ABC transporter B family member 16	0.967028349246805	0.214242846106486	-0.669500151784871	-1.42228565492519	0.0051991970818501	1	0.221294050825512	0.000289116964555201
root	R3	AT3G28740	CYP81D11	Cytochrome P450 81D11	0.0514582103412149	-0.546365062220265	-0.54808383381289	-1.14590710637437	1	0.0230300781003142	0.0205434318444128	7.8454823641841e-06
root	R3	AT3G29000	CML30	Probable calcium-binding protein CML30	1.66150234078944	-0.0745469312452999	-0.635236021540953	-2.37128529357569	0.00176926090752557	1	1	0.000258762817745246
root	R3	AT3G44120		F-box/kelch-repeat protein At3g44120	0.49078491382613	-0.129585826624564	-0.755365302509087	-1.37573604295978	0.69840022819562	1	0.24930261448924	0.00505703298480829
root	R3	AT3G44290	NAC60	NAC domain-containing protein 60	-0.181155132391402	-0.40800141771264	-0.789669375130823	-1.01651566045206	1	0.516428797289606	0.00224838171987099	0.000792074862780989
root	R3	AT3G45300	IVD	Isovaleryl-CoA dehydrogenase, mitochondrial	0.986586350083056	-0.202220996069499	-0.468319252190842	-1.6571265983434	3.05700605693124e-05	1	0.0459355451915389	3.4842854607658e-08
root	R3	AT3G45970	EXLA1	Expansin-like A1	0.595496785118208	-0.569607791449054	-0.402483465724557	-1.56758804229182	0.00958456599214364	0.0795584347082355	0.186235072840084	1.14787831761759e-06
root	R3	AT3G47250		Putative uncharacterized protein At3g47250	0.953733423531351	-1.07663125348014	0.120906817126119	-1.90945785988537	0.00308057404477685	0.0118279918439322	1	1.06891765327443e-05
root	R3	AT3G48360	BT2	BTB/POZ and TAZ domain-containing protein 2	1.48719274188678	0.176038655101343	-0.836112102857584	-2.14726618964302	1.68330376678248e-05	1	0.0152609869738683	2.23198745010167e-07
root	R3	AT3G48510		At3g48510	1.12190783865959	-1.34157653766216	-1.21280080223728	-3.67628517855903	0.0427601002146128	0.575508353197446	0.18570439613075	0.000184779999900385
root	R3	AT3G48690	CXE12	Probable carboxylesterase 12	1.10785004760736	0.116030650363876	-0.694510071988165	-1.68632946923165	8.53114349506374e-05	1	0.044233319102128	2.30406401532699e-06
root	R3	AT3G49780	PSK3	Phytosulfokines 3	1.90996951215124	0.187221698216629	-1.28977824216864	-3.01252605610324	4.24730798589219e-05	1	0.0862941725603551	1.06891765327443e-05
root	R3	AT3G49790		At3g49790	1.82328306725558	0.246603203717443	-0.808548651963367	-2.38522851550151	2.83636387075904e-06	1	0.130188109874129	8.2868497545603e-07
root	R3	AT3G50260	ERF011	Ethylene-responsive transcription factor ERF011	0.0237387785086343	-1.18580275873066	-0.29714938976518	-1.50669092700447	1	2.16265782728538e-06	0.201253100810571	9.31737957561447e-08
root	R3	AT3G50930	HSR4	Protein HYPER-SENSITIVITY-RELATED 4	0.629118452778155	-0.401553954671047	-0.112979441659846	-1.14365184910905	0.0017885978481316	0.133388164164378	1	3.4477346803507e-06
root	R3	AT3G54150		Embryonic abundant protein-like	0.617235112374444	-1.27933010453133	-0.264188561638041	-2.16075377854381	0.0320563350195882	0.00300563925425493	1	3.35920418305013e-06
root	R3	AT3G54625		other RNA	1.84653166246841	-0.29240601371765	-1.06686865643622	-3.20580633262228	0.01118586871718	1	0.714226799320097	0.000454433792229674
root	R3	AT3G55840	HSPRO1	Nematode resistance protein-like HSPRO1	1.43762304490442	-0.17203919316201	-0.738458499579491	-2.34812073764592	6.86338450790878e-05	1	0.1834834684351	1.98029280930189e-06
root	R3	AT3G56710	SIB1	SIB1	0.906950729538071	-0.306863317001919	-0.18176702468569	-1.39558107122568	0.0191832980158329	1	1	0.00136274593749731
root	R3	AT3G56780		FBD, F-box and Leucine Rich Repeat domains containing protein	0.169578787116862	-1.51623363538677	-0.27008440315499	-1.95589682565862	1	0.11145063710611	1	0.0153810542723677
root	R3	AT3G56880		Putative uncharacterized protein At3g56880	0.222761627568877	-0.929124963044888	-0.0955034560786023	-1.24739004669237	1	0.000851982058129726	1	2.43227679701617e-05
root	R3	AT3G57760		AT3g57760/F15B8_50	0.0377026709970496	-0.717563649291707	-0.379397500409469	-1.13466382069823	1	0.0509682953255048	0.35699633671962	0.000629920076814494
root	R3	AT3G59060	PIF5	Transcription factor PIF5	1.88875481404501	0.478455346487751	-0.765985509198505	-2.17628497675576	2.82775907016006e-05	1	0.411878079317926	1.48902383382438e-05
root	R3	AT3G59080		AT3g59080/F17J16_130	1.0505158614364	0.121511121527516	-0.559146617103248	-1.48815135701213	7.39727522372414e-06	1	0.0277426169879348	2.64429539022226e-07
root	R3	AT3G60370		Peptidylprolyl isomerase	0.568250972133964	-0.249112662003911	-0.616824303897619	-1.43418793803549	0.051780522838566	1	0.0814151523956476	5.32086169547347e-05
root	R3	AT3G60670		At3g60670	-0.267583664159722	-1.29411024676771	-0.161607329108594	-1.18813391171658	1	0.0243828202169594	1	0.043006634908009
root	R3	AT3G61190	BAP1	BON1-associated protein 1	0.208421357218902	-1.48787756711635	0.306937502926761	-1.38936142140849	1	1.30632428611584e-05	0.424961976928863	4.00902812155311e-05
root	R3	AT3G61210		Putative uncharacterized protein At3g61210/T20K12_110	0.509125881304497	-0.262998775471226	-0.764075824606991	-1.53620048138271	0.00869082479749036	1	0.00124125823523329	4.21302562114852e-07
root	R3	AT3G61280		Glycosyltransferase	1.04768405436769	0.132456130175569	-0.974180515008502	-1.88940843920063	0.0203032003337236	1	0.158188713506299	0.000467344410621569
root	R3	AT3G61450	SYP73	Syntaxin of plants 73	0.372840372724254	-0.862628267108797	-0.969158947498239	-2.20462758733129	1	0.603705614541798	0.15759441518256	0.000704088177950644
root	R3	AT3G62070		At3g62070	0.774431133141776	-0.0315395839588053	-0.304225446500794	-1.11019616360138	0.00356900687549893	1	0.922438650845116	0.000213285435478279
root	R3	AT3G62260		Probable protein phosphatase 2C 49	0.427222980030376	-0.100364844089362	-0.637382149017917	-1.16496997313765	0.0439961543394356	1	0.0030478296708379	2.85477938789789e-06
root	R3	AT3G62460		AT3g62460/T12C14_160	-0.00284965987233887	-0.529279311572155	-0.490657793100451	-1.01708744480027	1	0.409889038344628	0.223693488057967	0.00550264208206107
root	R3	AT3G62690	ATL5	RING-H2 zinc finger protein ATL5	0.77975034220018	0.0559740743373505	-0.594378334473235	-1.31815460233606	0.000124605443574233	1	0.0058018079992241	3.42904456634464e-07
root	R3	AT4G01330		Protein kinase superfamily protein	0.551228198469055	-0.319823506318774	-0.186444877479156	-1.05749658226698	0.000162462450768143	0.053035747566127	0.468772089058289	6.72198507818222e-08
root	R3	AT4G01360		BPS1-like protein	1.81261440354469	0.262868515043898	-0.966008391619972	-2.51575428012076	0.00709463586973653	1	0.69090062383598	0.0007539736009008
root	R3	AT4G01935		unknown protein; FUNCTIONS IN: molecular_function unknown; INVOLVED IN: biological_process unknown; LOCATED IN: chloroplast; Has 37 Blast hits to 37 proteins in 17 species: Archae - 0; Bacteria - 0; Metazoa - 0; Fungi - 0; Plants - 30; Viruses - 0; /.../Eukaryotes - 7 (source: NCBI BLink).	0.1054762624499	-0.870162651207163	-0.149559533117548	-1.12519844677461	1	0.0541128739279024	1	0.00573197105971693
root	R3	AT4G04630		Putative uncharacterized protein	0.728137648491612	-0.00280431639234968	-0.849503338371274	-1.58044530325524	0.00305611573265314	1	0.00629761727896016	4.9893065862407e-06
root	R3	AT4G10120	SPS4	Probable sucrose-phosphate synthase 4	0.754828899881593	-0.221997500033533	-0.457782811216164	-1.43460921113129	0.192075538371264	1	1	0.00717408373680749
root	R3	AT4G11070	WRKY41	Probable WRKY transcription factor 41	0.493144077510132	-0.608312052615424	-0.221521324193157	-1.32297745431871	0.20505144696337	0.258974131601434	1	0.000404959523374839
root	R3	AT4G11170		Putative disease resistance protein At4g11170	0.176958057211126	-0.722457207795165	-0.66609132594014	-1.56550659094643	1	0.0106028662113566	0.0031302385872945	7.63270956310413e-07
root	R3	AT4G11330	MPK5	Mitogen-activated protein kinase 5	0.37198791720202	-0.0496726183604346	-0.583460079950072	-1.00512061551253	0.153813801272655	1	0.0154479528255692	7.63275234447064e-05
root	R3	AT4G11360	RHA1B	E3 ubiquitin-protein ligase RHA1B	0.875122038718457	-0.236163677006806	-0.2936364007448	-1.40492211647006	0.000732513135898453	1	0.823027248824187	7.73322691898923e-06
root	R3	AT4G11650	OSM34	OSM34	-0.404526841670551	-1.32604540624413	-0.420035327854915	-1.34155389242849	0.284116511228426	4.2512527858917e-06	0.212935095241811	4.0776290213832e-06
root	R3	AT4G12290		Amine oxidase	0.438937381306461	-2.27087323519416	-0.37303716155536	-3.08284777805598	0.341473461519949	0.000277015492454135	0.684466355999702	4.39845042095609e-06
root	R3	AT4G12350	MYB42	Myb domain protein 42	-0.29663188981952	-1.23996500290282	-0.696792335538798	-1.6401254486221	1	0.00634834975207458	0.0444745329483094	0.000245760661725296
root	R3	AT4G13030		P-loop containing nucleoside triphosphate hydrolases superfamily protein	0.139932090184518	-0.423320183848086	-0.549854959577628	-1.11310723361023	1	0.013652145761868	0.000516809134179106	1.08798136543699e-07
root	R3	AT4G13195	CLE44	CLAVATA3/ESR (CLE)-related protein 44	-0.424606136395112	-0.867822830275734	-0.794576172826277	-1.2377928667069	0.05330340986681	0.00320696145590262	0.000318762991739433	4.30052639439217e-05
root	R3	AT4G13820		Disease resistance like protein	0.730734229141792	-0.330164414892924	-0.955835409238114	-2.01673405327283	0.148651215693522	1	0.126662477249415	0.000475332329663857
root	R3	AT4G13920	AtRLP50	Putative disease resistance Cf-2	-0.724825077767202	-1.30253043207229	-0.611366508751665	-1.18907186305675	0.00542315809633314	0.000520432489392251	0.0136726097710009	0.0014844423263821
root	R3	AT4G14370		Disease resistance protein (TIR-NBS-LRR class) family	-0.041257809466372	-0.341775186416708	-0.704826197600443	-1.00534357455078	1	0.659107843303497	0.00640180842053805	0.000394507653900197
root	R3	AT4G15100	SCPL30	Putative serine carboxypeptidase-like 30	0.451774084392756	-1.47848942669193	-0.0476776671354955	-1.97794117822018	1	0.0765850618888552	1	0.00643325735441973
root	R3	AT4G15260		At4g15260	-0.22137595241225	-0.719870441338939	-0.538402049086729	-1.03689653801342	0.704236115260968	0.00269397764054702	0.00617559480642199	3.33043429585676e-05
root	R3	AT4G15530	PPDK	Pyruvate, phosphate dikinase 1, chloroplastic	1.45360414688949	-1.5215881476	0.417829047994267	-2.55736324649522	3.68071605143889e-05	0.00125109358568852	0.605701535066176	1.19883165382302e-06
root	R3	AT4G16190	RD19C	Probable cysteine protease RD19C	0.245098424615804	0.0194889300916277	-0.830590932677559	-1.05620042720174	0.435434741788425	1	2.90832713684851e-05	5.37955393491746e-07
root	R3	AT4G16480	INT4	Inositol transporter 4	0.536804487418975	0.280888748276631	-0.874738610875457	-1.1306543500178	0.00523168291818407	0.733362728274684	0.000253273408625859	3.98093962708968e-06
root	R3	AT4G16690	PPD	Probable pheophorbidase	3.04555026368055	-1.09753368991645	0.757150147793659	-3.38593380580335	0.0117852417090904	1	1	0.00653608036061019
root	R3	AT4G18210	PUP10	Probable purine permease 10	0.147470671668223	-1.33240535357765	-0.746493904423064	-2.22636992966894	1	0.341034688343117	0.869703111025039	0.0106783415670391
root	R3	AT4G18830	OFP5	Transcription repressor OFP5	0.49314595853452	0.335025511531129	-1.62767729004932	-1.78579773705271	1	1	0.108751104350677	0.0428538765933347
root	R3	AT4G19160		unknown protein; Has 35333 Blast hits to 34131 proteins in 2444 species: Archae - 798; Bacteria - 22429; Metazoa - 974; Fungi - 991; Plants - 531; Viruses - 0; Other Eukaryotes - 9610 (source: NCBI BLink).	-0.0681178769022663	-1.50211750765529	0.0395959171411757	-1.39440371361185	1	1.46046866814601e-10	1	2.25651204516819e-09
root	R3	AT4G19920		Toll-Interleukin-Resistance (TIR) domain family protein	0.277913020793574	-1.34785940951796	0.501694354215602	-1.12407807609593	0.902688476930193	6.89592920160117e-05	0.0655288419493524	0.000740027748001353
root	R3	AT4G20000		At4g20000	-0.295645897908574	-0.931682192045855	-0.539860556079238	-1.17589685021652	0.450393345232441	0.000439869645228087	0.0164126233976825	2.35261668426166e-05
root	R3	AT4G22030		F-box family protein with a domain of unknown function (DUF295)	0.195021990786891	-0.966259167458418	-0.150353731108744	-1.31163488935405	1	0.189328609387497	1	0.0224594186579872
root	R3	AT4G22950	AGL19	Agamous-like MADS-box protein AGL19	0.502496367691591	-0.248415386268816	-0.557401262853027	-1.30831301681343	0.0840379892961342	1	0.0890953701139414	8.01660605461289e-05
root	R3	AT4G23030	DTX49	Protein DETOXIFICATION 49	1.23243051967321	-0.248405682277362	-0.232191831353337	-1.71302803330391	0.163877790284172	1	1	0.0351445834279847
root	R3	AT4G23160	CRK8	cysteine-rich RLK (RECEPTOR-like protein kinase) 8	1.54371509404193	0.920038005449913	-1.48479865218231	-2.10847574077432	0.0255752726698657	0.984533233912537	0.162867377209183	0.00332805547253493
root	R3	AT4G23170	CRK9	Putative cysteine-rich receptor-like protein kinase 9	1.21197708794377	0.632761668801668	-1.07636804057539	-1.65558345971749	0.0490991539489189	1	0.299037079477795	0.00776610793035847
root	R3	AT4G23180	CRK10	Cysteine-rich receptor-like protein kinase 10	0.407382973493627	-0.970577290624593	-0.325789387790033	-1.70374965190825	0.443077751383158	0.0354858132667606	0.945175320893496	8.84220907564113e-05
root	R3	AT4G23190	CRK11	Cysteine-rich receptor-like protein kinase 11	0.259074331075722	-0.456413948170113	-0.78937981845887	-1.50486809770471	0.910104474949258	0.224655444080677	0.00252922780500331	2.21726936920086e-06
root	R3	AT4G23250	EMB1290	kinases;protein kinases	0.66009487258329	-0.652869176016984	0.0126652336836641	-1.30029881491661	0.19559411153063	0.457967078169059	1	0.00487985021735628
root	R3	AT4G23610		AT4g23610/F9D16_80	1.14387704775225	-1.26752941113693	0.618154235606355	-1.79325222328282	0.211340171032194	0.225398494537098	1	0.0214305687608958
root	R3	AT4G24040	TRE1	Trehalase	0.0926290437926647	-1.50112316461746	-0.18198898707149	-1.77574119548162	1	0.00380988378607441	1	0.000558398805256799
root	R3	AT4G25080	CHLM	magnesium-protoporphyrin IX methyltransferase	0.607334632639125	-0.220672117618832	-0.214840097299388	-1.04284684755735	0.00119683691295394	0.943186303900436	0.780410719722928	5.21373777186704e-06
root	R3	AT4G25390		Receptor-like serine/threonine-protein kinase At4g25390	0.21134679657427	-0.479691031357722	-0.318918234963058	-1.00995606289505	0.443819659540049	0.00728269283081877	0.0674827172567385	8.55680310541623e-07
root	R3	AT4G25490	DREB1B	DRE/CRT-binding factor 1	2.86135326095994	-0.496426595220899	-0.784988786377808	-4.14276864255865	0.0078068244712835	1	1	0.001470029352683
root	R3	AT4G25700	BETA-OHASE 1	Beta-carotene 3-hydroxylase 1, chloroplastic	1.01821570443771	-0.246387243923897	-0.611955495345421	-1.87655844370703	0.0154969480746168	1	0.585848147396081	0.00044589661799636
root	R3	AT4G26120		Ankyrin repeat family protein / BTB/POZ domain-containing protein	0.0416246318674762	-0.511494531547394	-0.538089547532098	-1.09120871094697	1	0.0787190818654081	0.0134873127407483	3.83545617598702e-05
root	R3	AT4G26288		FUNCTIONS IN: molecular_function unknown; INVOLVED IN: biological_process unknown; LOCATED IN: cellular_component unknown; BEST Arabidopsis thaliana protein match is: oxidative stress 3 (TAIR:AT5G56550.1); Has 289 Blast hits to 232 proteins in 41 sp /.../ Archae - 0; Bacteria - 12; Metazoa - 36; Fungi - 21; Plants - 151; Viruses - 2; Other Eukaryotes - 67 (source: NCBI BLink).	1.37755528474664	0.106524693991667	-0.830390730165031	-2.10142132092	0.00558481677512559	1	0.50056992888139	0.000505924066890746
root	R3	AT4G26555	FKBP16-1	Peptidyl-prolyl cis-trans isomerase FKBP16-1, chloroplastic	0.255468452202638	-0.307125565112791	-0.501035158587195	-1.06362917590262	1	1	0.161526477665411	0.00106220682864213
root	R3	AT4G27450		AT4g27450/F27G19_50	0.501379758062228	-0.814332889318679	-0.374518426895322	-1.69023107427623	0.0112019413423814	8.98552794802763e-05	0.077752817552496	7.20428588000718e-09
root	R3	AT4G28140	ERF054	Ethylene-responsive transcription factor ERF054	2.75549229424221	0.437716095981191	-1.92879869382515	-4.24657489208616	0.00286705373054482	1	0.472234610532034	0.000737576961438575
root	R3	AT4G28150		Putative uncharacterized protein At4g28150	0.782722102593302	0.343426643403717	-0.748850393216693	-1.18814585240628	0.00663105689641514	1	0.0459948990473525	0.00031532089616762
root	R3	AT4G28460		Putative uncharacterized protein	0.420854781714638	-0.660618742766817	-0.70635836651147	-1.78783189099293	0.23175024434463	0.196833372271968	0.0292968654362594	9.5336332297429e-06
root	R3	AT4G28560	RIC7	ROP-interactive CRIB motif-containing protein 7	0.650880299644383	-1.11875244144358	0.356979817385058	-1.41265292370291	0.627630547969007	0.108260946359793	1	0.0179621047960443
root	R3	AT4G29050		Concanavalin A-like lectin protein kinase family protein	1.277422526433	-0.0976849767638708	-0.457291882185764	-1.83239938538263	3.97750385438163e-05	1	0.505813379978086	3.92105225238085e-06
root	R3	AT4G29190		Zinc finger CCCH domain-containing protein 49	0.77265724906542	-0.402074934717704	-0.286333479739463	-1.46106566352259	2.28085411166661e-05	0.0574357035351375	0.199025225324314	1.54218399207265e-08
root	R3	AT4G30270	XTH24	Xyloglucan endotransglucosylase/hydrolase protein 24	1.00802056547498	-0.0938009026444897	-0.914778463999334	-2.01659993211881	0.00225066649359477	1	0.0112309642271079	1.63869032217931e-06
root	R3	AT4G31110	WAKL18	Wall-associated receptor kinase-like 18	0.588730248680399	0.157395457575399	-0.632064251078761	-1.06339904218376	0.000251187735057561	1	0.000395842486086531	2.82479325822912e-07
root	R3	AT4G31370	FLA5	Fasciclin-like arabinogalactan protein 5	-0.0823667682076601	-0.379266641714106	-1.23930523394675	-1.53620510745319	1	1	0.0794051126911004	0.0326660059989119
root	R3	AT4G31398		other RNA	-1.02783698577398	-2.19943331341262	-0.918082556866983	-2.08967888450562	0.255580352074165	0.023455436810563	0.314429800405079	0.0311354585373094
root	R3	AT4G31970	CYP82C2	Cytochrome P450 82C2	0.305657664465524	-1.64804494985177	-0.897857956928423	-2.85156057124572	1	0.0556498511072984	0.107881860267726	0.000253548144634479
root	R3	AT4G33050	EDA39	calmodulin-binding family protein	0.768969622091644	-0.71581820047297	-0.315531443155701	-1.80031926572032	0.0100081061803699	0.0527198453216824	0.851249608868855	2.28850537970674e-06
root	R3	AT4G33420		Peroxidase superfamily protein	0.414983798443339	-0.351373415824936	-0.394353480761931	-1.16071069503021	0.0128650364638387	0.0337044822142496	0.0161410173507042	4.28936530070027e-08
root	R3	AT4G33666		Putative uncharacterized protein	0.770587319262185	-1.22710047266778	0.566905866481366	-1.4307819254486	0.27445044864888	0.0578089745793575	0.702553828497655	0.0158464274001675
root	R3	AT4G34030	MCCB	Methylcrotonoyl-CoA carboxylase beta chain, mitochondrial	0.740136772884377	-0.208755242088054	-0.286135708739403	-1.23502772371183	1.4987248701086e-05	0.505688924842619	0.114789629686236	1.86880092873617e-08
root	R3	AT4G34240	ALDH3I1	Aldehyde dehydrogenase	0.739158180241362	-0.170189956046205	-0.293387144329084	-1.20273528061665	1.82879527566813e-05	1	0.163940873006915	1.04201807362335e-07
root	R3	AT4G36500		Putative uncharacterized protein AT4g36500	1.16128395199127	-0.147850241502831	-0.369396487396077	-1.67853068089018	0.000365140582164913	1	0.928200775984799	2.0406025084294e-05
root	R3	AT4G37370	CYP81D8	Cytochrome P450, family 81, subfamily D, polypeptide 8	-0.581509951805195	-1.69052389021496	-0.320603750746521	-1.42961768915629	0.0438825524159453	2.91439084002369e-05	0.496163421810742	0.000292925004405414
root	R3	AT4G37520	PER50	Peroxidase 50	-0.30504154750976	-1.14280253673576	-0.366477679011547	-1.20423866823755	0.465126452163248	4.52345979351026e-06	0.202367594743486	2.53173511977687e-06
root	R3	AT4G37970	CAD6	Probable cinnamyl alcohol dehydrogenase 6	0.566312087734093	0.064293521371988	-0.725357934619169	-1.22737650098127	0.0262799629293899	1	0.0132713478974606	5.07371583681187e-05
root	R3	AT4G38140	ATL18	RING-H2 finger protein ATL18	0.845726589369716	-0.737120869838041	-0.378564253876191	-1.96141171308395	0.169563478204464	0.726050242618539	1	0.000943474109139648
root	R3	AT4G38810		Calcium-binding EF-hand family protein	0.757595031673607	-0.253481095364984	0.0090837752910975	-1.00199235174749	3.8893534749534e-05	0.304343508786977	1	7.8568468130889e-07
root	R3	AT4G38932		Potential natural antisense gene, locus overlaps with AT4G38930	0.573215833847688	-0.168511227804738	-0.273940595306014	-1.01566765695844	0.00179399674092105	1	0.299054441383184	2.65652261568045e-06
root	R3	AT4G39580		F-box/kelch-repeat protein At4g39580	0.319770073700669	-0.934968750031561	-0.286844744992188	-1.54158356872442	0.50746148399538	0.00836048255212692	0.771762923250104	2.11110363680952e-05
root	R3	AT5G01380	GT-3A	Trihelix transcription factor GT-3a	0.695424347120834	-0.716571158776905	-0.575230173993412	-1.98722567989115	0.892876471932913	1	1	0.0120259291034983
root	R3	AT5G02020	SIS	AT5g02020/T7H20_70	0.646255211359822	-1.84465743262928	-0.728239172937777	-3.21915181692688	0.00521306100538224	7.29975439552735e-05	0.00565173802928022	2.89785350923247e-08
root	R3	AT5G02090		Putative uncharacterized protein At5g02090	0.108448319689339	-0.780801842679375	-0.494034308789963	-1.38328447115868	1	0.000505094388262224	0.0134645186433443	2.72537393153997e-07
root	R3	AT5G03210		Arabidopsis thaliana genomic DNA, chromosome 5, P1 clone:MOK16	0.565181044696975	-0.2644696979886	-2.06892477046843	-2.89857551315401	1	1	0.237756744050945	0.0457611492749778
root	R3	AT5G03860	MLS	Malate synthase	0.0012754940411166	-0.587064199535456	-0.488910770216303	-1.07725046379288	1	0.167273614853139	0.122594922155084	0.0011347231127657
root	R3	AT5G04760		Duplicated homeodomain-like superfamily protein	0.274639692793441	-0.598551084010471	-0.359287349898843	-1.23247812670276	0.326977215046621	0.0114879254622931	0.109614512598542	1.90818464999315e-06
root	R3	AT5G05365		Heavy metal transport/detoxification superfamily protein	-0.579625212899681	-1.96362930096257	-1.12519732837406	-2.50920141643695	0.782220318698218	0.0139976159140487	0.0551496309719777	0.000969796059323715
root	R3	AT5G05530		Putative uncharacterized protein	0.860029938653605	-1.22790622055636	0.206341453580314	-1.88159470562965	0.308099783616238	0.156236123434101	1	0.00532014313300364
root	R3	AT5G05965		Cell wall RBR3-like protein	1.1960492360525	-0.141455632698372	-1.60657749308445	-2.94408236183532	0.0567279780405353	1	0.0617944281455418	0.000195486670343949
root	R3	AT5G06530	ABCG22	ABC transporter G family member 22	0.893112175647032	-0.1452260762536	-1.19255634944789	-2.23089460134852	0.0641118157753724	1	0.0775299000960909	0.000506059746722767
root	R3	AT5G07010	SOT15	Sulfotransferase	1.49378357905264	-0.212944603569795	-0.0929656899962197	-1.79969387261865	9.24067454380341e-06	1	1	1.5268713504375e-06
root	R3	AT5G07060		Zinc finger CCCH domain-containing protein 53	1.49117303787473	-0.656318107626086	-0.391278000911848	-2.53876914641266	0.0941923419114842	1	1	0.00395091969005714
root	R3	AT5G09540		At5g09540	0.235474051530475	-0.622771858775883	-0.186994646615973	-1.04524055692233	1	0.0779999114800794	1	0.000701917561930949
root	R3	AT5G10530	LECRK91	L-type lectin-domain containing receptor kinase IX.1	0.993844675096151	-0.301350162837864	-0.976713425783804	-2.27190826371782	0.00363130125337791	1	0.039653420881792	9.83428907329669e-06
root	R3	AT5G10945	MIR156D	MIR156D; miRNA	0.0370871532619259	-1.23466738902834	-1.69028891089005	-2.96204345318032	1	1	0.146938061815728	0.00985597956184543
root	R3	AT5G11210	GLR2.5	Glutamate receptor 2.5	-0.407800546234406	-0.93954221423632	-0.88794466121118	-1.41968632921309	0.155147115655136	0.00566304629170927	0.000494097244547489	4.19410178692228e-05
root	R3	AT5G13080	WRKY75	WRKY75	-0.00591542986330396	-1.92475788657981	-0.587262284997368	-2.50610474171388	1	0.000499191013314897	0.101155184666588	1.52553403514606e-05
root	R3	AT5G13370		At5g13370	-0.326572313078773	-1.96216630530746	-0.452184816968987	-2.08777880919767	0.234739117622385	7.74101591611391e-07	0.0334937069093869	4.38037455644748e-07
root	R3	AT5G13740	ZIF1	Protein ZINC INDUCED FACILITATOR 1	0.394020320798382	-0.862290520036136	-0.184090444520614	-1.44040128535513	0.063501731078193	7.48579115682759e-05	1	8.14511086538194e-08
root	R3	AT5G14470	GLCAK2	Probable glucuronokinase 2	1.60104868321569	0.0513353004090908	-1.18330243862799	-2.7330158214346	0.000346138982169076	1	0.102144507393842	2.1671849097694e-05
root	R3	AT5G14545	MIR398B	MIR398B; miRNA	-0.603007346926498	-1.20745062303573	-0.860523402682799	-1.46496667879203	0.240779277423168	0.0313735564006912	0.0340679668700153	0.00497520225442201
root	R3	AT5G15190		At5g15190	0.659280696808057	-0.182796494302466	-0.913269884177234	-1.75534707528776	0.160419113903322	1	0.0954288415611144	0.000629920076814494
root	R3	AT5G15850	COL1	Zinc finger protein CONSTANS-LIKE 1	-0.709326252558176	-2.32067235924126	-1.48672438669268	-3.09807049337577	1	0.0871827085037411	0.0958531447220297	0.00711734446667447
root	R3	AT5G16120		alpha/beta-Hydrolases superfamily protein	0.54469645048486	-0.289191314094141	-0.301033493491992	-1.13492125807099	0.000941710301169615	0.235483140761949	0.12659595055608	2.32738692122428e-07
root	R3	AT5G16370	AAE5	Probable acyl-activating enzyme 5, peroxisomal	0.778165323649828	-0.252692604696243	-0.390879130633088	-1.42173705897916	0.000224263396156957	0.658435865923406	0.0922833145088452	1.16206203604109e-07
root	R3	AT5G16650		Chaperone DnaJ-domain superfamily protein	0.48947280441423	-0.439438613193856	-0.172109214046674	-1.10102063165476	0.0104390181581454	0.0827799634139076	1	5.07205415658467e-06
root	R3	AT5G17300	RVE1	Protein REVEILLE 1	0.414196540791696	-0.751527121877571	-0.305005358837723	-1.47072902150699	0.210565741786932	0.0467374168705411	0.740644096969031	3.50009280379092e-05
root	R3	AT5G17350		Putative uncharacterized protein	0.957428092726635	0.168580694831475	-0.981281531613944	-1.7701289295091	0.000244186204723832	1	0.00341745543666525	1.57137627755042e-06
root	R3	AT5G17850	CCX2	Cation/calcium exchanger 2	0.179882862672547	-0.723154513662364	-0.26990884954715	-1.17294622588206	1	0.00780590119030397	0.530793257453628	2.73949535707461e-05
root	R3	AT5G18130		Gb	0.572099998208596	-0.143596999779811	-0.388314402310394	-1.1040114002988	0.00412842320789168	1	0.0899159050890907	3.16672818876663e-06
root	R3	AT5G18630		Alpha/beta-Hydrolases superfamily protein	0.130914467153128	-0.373354427026823	-0.763374747540602	-1.26764364172055	1	0.107932091049767	0.000103449003745822	2.03488724671478e-07
root	R3	AT5G20150	SPX1	SPX domain-containing protein 1	0.447494317820694	-0.35502945246146	-0.829319345395388	-1.63184311567754	0.734532115392394	1	0.136078046939506	0.00177733193445772
root	R3	AT5G20220		zinc knuckle (CCHC-type) family protein	1.34817310533806	0.409591130689429	-0.893629841745565	-1.83221181639419	0.0472736889120387	1	0.732467344760582	0.00841115159176485
root	R3	AT5G21170	AKINBETA1	5'-AMP-activated protein kinase beta-2 subunit protein	0.629186989642192	-0.158276610309702	-0.320448992531885	-1.10791259248378	0.00388157809091585	1	0.295963299523135	5.72911664797549e-06
root	R3	AT5G21930	PAA2	Copper-transporting ATPase PAA2, chloroplastic	0.402777660891505	-0.143185966819317	-0.504762596681114	-1.05072622439194	0.0151649559117981	1	0.00542516223785139	1.5142144381861e-06
root	R3	AT5G22300	NIT4	Bifunctional nitrilase/nitrile hydratase NIT4	0.606906485062989	-2.05001388097221	0.412638791282098	-2.2442815747531	0.270794676201867	0.000811777696360553	0.836448113383228	0.000260888256301423
root	R3	AT5G22530		Putative uncharacterized protein	1.64583829177463	-1.3141859122846	0.53580780863769	-2.42421639542154	0.0277525524603366	0.284142764574936	1	0.00262851177222352
root	R3	AT5G23155		other RNA	0.328467617038716	-0.126792905994792	-0.840288491639857	-1.29554901467336	1	1	0.0506765621700686	0.00170001981807401
root	R3	AT5G24080		G-type lectin S-receptor-like serine/threonine-protein kinase At5g24080	1.96249505452562	-0.647744400946638	-1.45268945963519	-4.06292891510745	0.0353732308441627	1	0.677954046871567	0.00156119348239985
root	R3	AT5G24490		30S ribosomal protein	1.22523521653057	-0.491138852969021	0.145829486132887	-1.57054458336671	1.47207555675159e-05	0.205508899600766	1	1.71990415499842e-06
root	R3	AT5G25140	CYP71B13	Cytochrome P450 71B13	0.287859613220847	-0.343697470335572	-0.68803602320072	-1.31959310675714	1	1	0.0626131515225543	0.000630005461837197
root	R3	AT5G25910	AtRLP52	Receptor like protein 52	0.310258338200291	-0.280043354105946	-0.7305300927799	-1.32083178508614	0.424378275553313	1	0.00592657975395786	2.43227679701617e-05
root	R3	AT5G26340	STP13	STP13	0.658396299297818	-1.32043605129541	0.526564228768224	-1.45226812182501	0.0321512141914385	0.00018739384043637	0.109614512598542	5.69463753202074e-05
root	R3	AT5G26920	CBP60G	Calmodulin-binding protein 60 G	0.590263079480148	-0.0258674424146808	-0.72525583037046	-1.34138635226529	0.00845861292077685	1	0.00123039580425814	4.21731303228467e-07
root	R3	AT5G27420	ATL31	E3 ubiquitin-protein ligase ATL31	0.683301500073585	0.0447685307778407	-0.963904442535839	-1.60243741183158	0.0037570786790099	1	0.000284701886701011	3.01976569493139e-07
root	R3	AT5G28770	BZIP63	Basic leucine zipper 63	0.958679794012927	-0.237371308165312	-0.112501463112992	-1.30855256529123	0.000283942718704709	1	1	1.77506950426846e-05
root	R3	AT5G36970	NHL25	NHL25	1.24809105571675	-1.6665280366725	0.00783214912508323	-2.90678694326417	0.323838558719073	0.328301887568095	1	0.0062881648851054
root	R3	AT5G38895		RING/U-box superfamily protein	0.106704201465793	-0.868529807847967	-0.106609425860601	-1.08184343517436	1	0.00116838540036367	1	8.10679146428239e-05
root	R3	AT5G39610	NAC92	NAC domain-containing protein 92	0.06381658062632	-1.18451090400084	0.154141719969426	-1.09418576465774	1	0.000152415311548099	1	0.000441724199076834
root	R3	AT5G39660	CDF2	Cyclic dof factor 2	0.419811183273311	-0.63394353836278	-0.131586739784764	-1.18534146142085	0.0132686062858699	0.000770856309972614	1	2.13691395408112e-07
root	R3	AT5G39670	CML45	Probable calcium-binding protein CML45	1.19052824796043	-0.00491375825070417	-0.2198211474561	-1.41526315366723	8.14484217524329e-06	1	1	1.60949840464232e-06
root	R3	AT5G40170	AtRLP54	Receptor like protein 54	0.637629472965533	0.13190663105162	-0.550810452376955	-1.05653329429087	0.000230762969898505	1	0.00291617930136199	7.56139931919546e-07
root	R3	AT5G40800		Emb	0.00447436870663842	-0.596641248232335	-1.136888254776	-1.73800387171497	1	1	0.0875312018056467	0.0148570578742933
root	R3	AT5G40990	GLIP1	GDSL esterase/lipase 1	1.02034168701659	-0.797802312992758	-0.307384228178773	-2.12552822818813	0.0220339077483454	0.455472398594245	1	0.000145674176090712
root	R3	AT5G41090	anac095	At5g41090	0.697951172623722	-0.195143449732624	-1.54071780858021	-2.43381243093656	1	1	0.219062362259768	0.0131946243681783
root	R3	AT5G41740		Disease resistance protein (TIR-NBS-LRR class) family	0.179475313195046	-0.275279367175164	-0.83789693545337	-1.29265161582358	1	1	0.000850973957415421	1.45157094041065e-05
root	R3	AT5G41750		Disease resistance protein (TIR-NBS-LRR class) family	0.206445253749579	-0.759917243689965	-0.864487165209241	-1.83084966264879	1	0.00830349480431441	0.000859362312487503	1.73527625600788e-07
root	R3	AT5G43450		1-aminocyclopropane-1-carboxylate oxidase homolog 10	-0.284767129894907	-1.78278882801433	-0.640615311828975	-2.1386370099484	0.84191568577048	0.000146093970955997	0.0226025104206431	1.2541503140162e-05
root	R3	AT5G43570		Serine protease inhibitor, potato inhibitor I-type family protein	0.55021430588151	-1.59056401541496	-1.03301473017791	-3.17379305147438	0.865194118201857	0.188043301830126	0.213276813557969	0.000348897940392775
root	R3	AT5G44582		unknown protein; FUNCTIONS IN: molecular_function unknown; INVOLVED IN: biological_process unknown; LOCATED IN: endomembrane system; BEST Arabidopsis thaliana protein match is: unknown protein (TAIR:AT5G44580.1); Has 24 Blast hits to 24 proteins in /.../ies: Archae - 0; Bacteria - 0; Metazoa - 0; Fungi - 0; Plants - 24; Viruses - 0; Other Eukaryotes - 0 (source: NCBI BLink).	0.395831419058292	-0.0383861143248544	-0.675350448061076	-1.10956798144422	0.945249315513137	1	0.24273452131831	0.0114802597146361
root	R3	AT5G44870	LAZ5	Disease resistance protein LAZ5	0.447825353928699	-0.0774675545436269	-0.908399539759775	-1.4336924482321	0.474949023959488	1	0.0396861147870759	0.000960546919353976
root	R3	AT5G44980		F-box/FBD/LRR-repeat protein At5g44980	0.579428136113742	-1.09708111748425	-0.315066697732824	-1.99157595133082	0.394240303989107	0.0863438351857775	1	0.00025830228266742
root	R3	AT5G45040	PETJ	Cytochrome c6, chloroplastic	0.326818193682237	-0.749325572868952	-0.436367597949689	-1.51251136450088	1	0.698394292779294	1	0.0133402733917457
root	R3	AT5G47070	PBL19	Probable serine/threonine-protein kinase PBL19	-0.169770496592455	-1.15991035405368	-0.0480629536315869	-1.03820281109281	1	4.46531225940933e-06	1	2.68750418167465e-05
root	R3	AT5G47110	LIL3.2	Light-harvesting complex-like protein 3 isotype 2, chloroplastic	0.532759536367079	-0.658849040326203	0.140454392356467	-1.05115418433681	0.410099755897378	0.31396282414914	1	0.0164672290205455
root	R3	AT5G47560	TDT	Tonoplast dicarboxylate transporter	0.493515257158911	-0.457899720677807	-0.132822462629719	-1.08423744046644	0.0195407910305816	0.052436921701722	1	6.01837969074937e-06
root	R3	AT5G47900		Protein of unknown function (DUF1624)	0.315646649642514	-1.72270359122568	-0.59717818729218	-2.63552842816037	1	0.204657971491389	1	0.00835724192445002
root	R3	AT5G48530		unknown protein; FUNCTIONS IN: molecular_function unknown; INVOLVED IN: biological_process unknown; LOCATED IN: mitochondrion; BEST Arabidopsis thaliana protein match is: unknown protein (TAIR:AT3G07440.1); Has 32 Blast hits to 32 proteins in 11 spe /.../Archae - 0; Bacteria - 0; Metazoa - 0; Fungi - 0; Plants - 32; Viruses - 0; Other Eukaryotes - 0 (source: NCBI BLink).	0.475230372069957	-0.405123832772882	-0.253921492212665	-1.1342756970555	0.148831088814996	0.635895010404988	1	0.000462393553547752
root	R3	AT5G48620	RPP8L4	Probable disease resistance RPP8-like protein 4	0.413380841642285	-0.249558748078142	-0.601057770243915	-1.26399735996434	0.0227344647760284	0.623156726013749	0.00157445786430522	2.482066689173e-07
root	R3	AT5G49340	TBL4	Protein trichome birefringence-like 4	0.540616818543016	-0.210509077856109	-0.403441019257757	-1.15456691565688	0.198531292366141	1	0.762042661656597	0.00209454406665477
root	R3	AT5G49620	AtMYB78	myb domain protein 78	0.603626509965215	-1.11642640514018	0.0169693746556918	-1.7030835404497	0.58560485606231	0.147664330894845	1	0.00493178378964959
root	R3	AT5G49690	UGT91C1	UDP-glycosyltransferase 91C1	-0.457127063124506	-2.53874749064549	-0.996200128565811	-3.07782055608679	0.326878650232524	0.000196940899899892	0.00327672386866895	1.42835539200607e-05
root	R3	AT5G49700	AHL17	AT-hook motif nuclear-localized protein 17	0.420451800742743	-0.315473192633148	-0.922659878110126	-1.65858487148602	0.328539502336196	1	0.0108746066699055	5.84491181693795e-05
root	R3	AT5G50130		NAD(P)-binding Rossmann-fold superfamily protein	0.118353543010274	-0.898983729459068	-0.663706548010447	-1.68104382047979	1	0.0973001294691343	0.0880486019531203	0.000250419970126215
root	R3	AT5G50160	FRO8	Ferric reduction oxidase 8, mitochondrial	-0.0768222390360527	-1.60870224627435	-0.693836374804983	-2.22571638204328	1	0.0185143371900386	0.186215999204227	0.000580779066692044
root	R3	AT5G50720	HVA22E	HVA22-like protein	0.646931630926019	0.350460431247011	-0.837023715288786	-1.13349491496779	0.000105831440970797	0.180334100338694	6.56430771876262e-05	3.02161826130339e-07
root	R3	AT5G51850		TRM24	1.0842105743168	-0.077859864787288	-0.465884223861487	-1.62795466296558	0.00644814067919151	1	0.971037073460049	0.000353614435329508
root	R3	AT5G52750	HIPP13	Heavy metal-associated isoprenylated plant protein 13	0.699101972972207	-1.41826644758967	0.472262600619399	-1.64510581994248	0.444991222273329	0.0447928457423688	1	0.0117493962162064
root	R3	AT5G54080	HGO	Homogentisate 1,2-dioxygenase	0.0485277872373526	-1.1048748116831	-0.0758708442006206	-1.22927344312108	1	1.67920855861388e-08	1	9.77626413345684e-09
root	R3	AT5G54585		Putative uncharacterized protein At5g54585	0.954583221912104	-0.848995891531965	0.04433822360927	-1.7592408898348	0.417484850754425	0.996231199761109	1	0.0324000067112374
root	R3	AT5G57220	CYP81F2	Cytochrome P450 81F2	1.09625636657802	0.0423263753551151	-0.929895979872606	-1.98382597109552	0.000762859774395255	1	0.00659404818072716	8.35239315842748e-07
root	R3	AT5G57510		Cotton fiber protein	1.15600500699316	-0.560909088869865	-1.14697237815528	-2.86388647401831	0.0164735302661036	1	0.126580190322554	6.28280069688123e-05
root	R3	AT5G57790		unknown protein; Has 13 Blast hits to 11 proteins in 5 species: Archae - 0; Bacteria - 0; Metazoa - 0; Fungi - 0; Plants - 13; Viruses - 0; Other Eukaryotes - 0 (source: NCBI BLink).	0.032261625124314	-0.268762253186401	-0.700023514130248	-1.00104739244096	1	1	0.193913499184926	0.0398750967995129
root	R3	AT5G58650	PSY1	PSY1	0.754538011809893	-0.609876308818387	-0.378918464406095	-1.74333278503437	0.00154091052063295	0.129558164672942	0.366703459845596	1.51452821565055e-06
root	R3	AT5G59320	LTP3	Non-specific lipid-transfer protein 3	-0.412617248780653	-1.32453598493411	-0.608999043437986	-1.52091777959144	0.363968861883835	0.00245862389274933	0.0509475546883606	0.000474428150854851
root	R3	AT5G59820	ZAT12	Zinc finger protein ZAT12	-0.413729640672662	-0.911630688196915	-0.507301959350783	-1.00520300687504	0.11647579587376	0.00108675516011455	0.0271772690377848	0.000346446296369075
root	R3	AT5G60270	LECRK17	L-type lectin-domain containing receptor kinase I.7	0.894729011028599	0.119418372579062	-0.865075813739418	-1.64038645218896	5.81530270927135e-06	1	0.000155042226655908	1.54218399207265e-08
root	R3	AT5G62470	MYB96	At5g62470	0.180826781840306	-0.332602927222635	-0.877826763660756	-1.3912564727237	1	1	0.204973819029896	0.0275983474063292
root	R3	AT5G63020		Probable disease resistance protein At5g63020	0.308015304503635	-0.641206245577566	-0.130557258222109	-1.07977880830331	0.494202555804349	0.0370910331168567	1	0.000189977572111671
root	R3	AT5G63190		MA3 domain-containing protein	0.298175216178997	-0.453773968723405	-0.292390850309536	-1.04434003521194	0.0325069928825633	0.000525709555776046	0.0319865931968382	1.20910432899592e-08
root	R3	AT5G64660	PUB27	U-box domain-containing protein 27	0.530790841528717	-0.177244120013138	-0.353190680465949	-1.0612256420078	0.000803781622319058	1	0.0492712188792708	4.58993528635826e-07
root	R3	AT5G64905	PEP3	Elicitor peptide 3	1.20239604481345	-0.73780304482849	-0.133837376163148	-2.07403646580509	0.000259252346835311	0.21388817044253	1	6.68861287877771e-06
root	R3	AT5G66650		Calcium uniporter protein 3, mitochondrial	1.17294649067102	0.40357668526773	-0.976776298901643	-1.74614610430493	0.000752723513043107	1	0.0484993642454101	5.60089533424378e-05
root	R3	ATMG01170	ATP6-2	ATP synthase subunit a	0.849997945834064	-0.470447405063998	0.3099096256809	-1.01053572521716	0.0636020824102661	0.935865897460096	1	0.0235181405907253
root	R3	AT2G24260	BHLH66	Transcription factor bHLH66	0.0151929830020707	-1.12066966815252	0.169439638909886	-0.966423012244707	1	2.08419035199893e-08	0.717663464847235	2.97054852228415e-07
root	R3	AT5G53550	YSL3	YSL3	0.045008760357959	-1.09892061061977	0.252907173772869	-0.89102219720486	1	8.35141694127755e-05	0.796359737800732	0.00102124926291385
root	R4	AT1G02205	CER1	Fatty acid hydroxylase superfamily	-0.178073413476395	0.558653533519056	-2.32022922376264	-1.58350227676718	1	1	0.00593122022395809	0.0652318142480738
root	R4	AT1G02310	MAN1	Glycosyl hydrolase superfamily protein	-0.458607988532675	0.415218425465814	-1.85536814233755	-0.981541728339063	0.273011293196456	1	2.77573234838038e-05	0.014185054249457
root	R4	AT1G04180	YUC9	Flavin-containing monooxygenase	-0.75630313779864	-0.055082588214681	-1.04630494017413	-0.34508439059017	0.000514937986277564	1	2.17041496992803e-05	0.354489655613236
root	R4	AT1G08310		Alpha/beta-Hydrolases superfamily protein	-0.6913504983173	0.214384799514567	-1.56933227783511	-0.663596980003244	0.0511568493206898	1	0.000146745107145836	0.206508189623012
root	R4	AT1G09140	SR30	Serine/arginine-rich splicing factor SR30	-0.515293538966551	0.134173851609135	-1.13927547418009	-0.489808083604405	0.000449735208285647	1	1.86728521991995e-08	0.00059792994961069
root	R4	AT1G11190	ENDO1	ENDO1	-1.19413769347608	-1.00307788762926	-1.03837258653858	-0.84731278069176	5.11730259349196e-05	0.00570248316227582	0.000181803294843925	0.0230413723525469
root	R4	AT1G11300		G-type lectin S-receptor-like serine/threonine-protein kinase At1g11300	-0.723357435821146	-0.219038339748165	-1.37474780504676	-0.870428708973781	0.000582338272496497	1	7.53283473388904e-07	0.000797193540578008
root	R4	AT1G11700		At1g11700	-1.05086617972284	-0.0564126899490351	-1.2285440089535	-0.234090519179699	4.40318189353017e-06	1	9.05827669907245e-07	0.957313401875293
root	R4	AT1G14480		Ankyrin repeat family protein	0.254316593293937	0.702863868276113	-1.49773184738621	-1.04918457240403	0.174959227429385	0.0015531518232467	4.14181558267805e-08	7.54184563831948e-07
root	R4	AT1G22430		Alcohol dehydrogenase-like 1	0.277157083186772	0.797722415158313	-1.32147591779412	-0.80091058582258	1	0.446070757242	0.0195792117514621	0.158822677281537
root	R4	AT1G24880		UDP-3-O-acyl N-acetylglycosamine deacetylase family protein	-0.725840044633725	-0.0133710926703287	-1.0769900730193	-0.364521121055902	0.183886626655339	1	0.0177841288597219	1
root	R4	AT1G29560		Zinc finger C-x8-C-x5-C-x3-H type family protein	-0.39081863637321	0.269569628458711	-1.05398508313285	-0.393596818300924	1	1	0.023878202196049	1
root	R4	AT1G47520	NA	NA	0.153410555696034	0.445348100201509	-1.58501531240251	-1.29307776789703	1	1	0.0396413855794885	0.0940412096374185
root	R4	AT1G51340	DTX42	Protein DETOXIFICATION	-0.505135629843278	0.0428035297757572	-1.07874717547748	-0.530808015858449	0.00503254049492546	1	2.4914111642562e-06	0.0128247750593222
root	R4	AT1G52342		Putative uncharacterized protein	-0.16886490435102	-0.246300263647696	-1.48055400119823	-1.55798936049491	1	1	0.0259424953258207	0.0327798048951431
root	R4	AT1G53990	GLIP3	GDSL esterase/lipase 3	0.321321228902268	0.190330383927406	-1.35456627295974	-1.4855571179346	0.953690795838539	1	0.00126819544753903	0.000353614435329508
root	R4	AT1G55240		At1g55240	-0.956557913764509	-0.158175510317943	-1.49578551613832	-0.697403112691751	0.00075618654115627	1	1.26604762027082e-05	0.0625834080853311
root	R4	AT1G59860	HSP17.6A	17.6 kDa class I heat shock protein 1	-0.972741425761341	0.953906681855487	-2.2596638212452	-0.333015713628374	0.20847420672455	0.581987560843288	0.00147808477068405	1
root	R4	AT1G65484		unknown protein; FUNCTIONS IN: molecular_function unknown; INVOLVED IN: biological_process unknown; LOCATED IN: endomembrane system; Has 30201 Blast hits to 17322 proteins in 780 species: Archae - 12; Bacteria - 1396; Metazoa - 17338; Fungi - 3422; /.../ - 5037; Viruses - 0; Other Eukaryotes - 2996 (source: NCBI BLink).	-0.358790147571704	0.784664021027553	-1.32811641467211	-0.184662246072853	1	0.308938933903925	0.00766209635158523	1
root	R4	AT1G65970	PRXIIC	TPX2	-0.213435017072401	0.332589858685455	-1.41378951991067	-0.867764644152817	0.829707923113344	0.196433115581148	1.0865087066659e-07	3.49281695432922e-05
root	R4	AT1G73040	JAL19	Jacalin-related lectin 19	-0.703418006699541	-0.181548909094304	-1.62248235140031	-1.10061325379507	0.214051411623899	1	0.00123365864362373	0.0627479788601329
root	R4	AT1G74310	CLPB1	Chaperone protein ClpB1	-1.52325695086597	1.08414295334796	-2.03604033223525	0.571359571978676	5.43828883659017e-09	1.6591736134525e-06	1.56200050713773e-10	0.00197668052227118
root	R4	AT1G76705		Calmodulin binding protein	-0.296454920258331	0.874730824342524	-1.44000773963638	-0.268821995035528	1	0.122128837903546	0.00154409170870663	1
root	R4	AT1G78320	GSTU23	Glutathione S-transferase U23	-0.305649823408316	0.475898111369099	-1.22785208104036	-0.446304146262942	0.505867409588276	0.266483318236508	5.42600998765896e-05	0.174624694847599
root	R4	AT1G79520		Cation efflux family protein	-0.600101414343875	0.129878008617605	-1.24469256991006	-0.514713146948579	0.0154080496320395	1	2.21738262618478e-05	0.0932069437551488
root	R4	AT2G03360		Glycosyltransferase	-1.07375409338033	-0.623185183934761	-1.14487847797551	-0.694309568529936	7.48429195733754e-05	0.126469112633509	3.90410938583932e-05	0.059209393027699
root	R4	AT2G03500	EFM	Myb family transcription factor EFM	-0.352898535820911	0.102059985383628	-1.07546160792371	-0.620503086719172	0.0669995441398147	1	2.66438682553784e-06	0.00230734543587116
root	R4	AT2G04135	NA	NA	-2.19655626662261	-0.16472177992564	-2.32935546455859	-0.297520977861619	0.0797750904969288	1	0.0467876002168761	1
root	R4	AT2G19310	HSP18.5	18.5 kDa class IV heat shock protein	-0.740324103620297	0.455550317770221	-1.97829680084602	-0.782422379455503	0.0114918000333485	0.923885371657748	5.03277622306674e-06	0.0476515161340007
root	R4	AT2G19500	CKX2	Cytokinin dehydrogenase 2	-0.752717477900384	0.405229751375534	-1.89049785234296	-0.732550623067047	0.809487927353153	1	0.0187018377858839	1
root	R4	AT2G19960		hAT family dimerisation domain	-0.865278681100294	0.38311123889552	-2.25364732187641	-1.00525740188059	0.469535720171103	1	0.00373953630857343	0.495056876696993
root	R4	AT2G20560		At2g20560/T13C7.15	-1.79674252681632	0.53733675851211	-2.01602425300657	0.318055032321863	5.17851192040254e-09	0.0312589076361097	1.6209485709596e-09	0.365164812145976
root	R4	AT2G20950		Arabidopsis phospholipase-like protein (PEARLI 4) family	0.397248759235175	0.71574184496989	-1.28734385077835	-0.968850765043635	0.0395393018134931	0.00134261285721229	8.51324977746932e-07	6.3337996432834e-06
root	R4	AT2G21430	RD19B	Probable cysteine protease RD19B	0.240414199706938	0.612965465900865	-1.0392414535413	-0.666690187347377	1	0.522421491782464	0.024560451362432	0.167845276609987
root	R4	AT2G23430	KRP1	Cyclin-dependent kinase inhibitor 1	-0.571547532596247	0.264821912798696	-1.34226247895602	-0.505893033561074	0.192506808952044	1	0.000881675423613602	0.565695679694878
root	R4	AT2G26150	HSFA2	Heat stress transcription factor A-2	-2.08577924874686	1.16968296282287	-2.72174408690399	0.533718124665742	5.64758580984438e-07	0.0105867622587908	1.50993505428609e-07	0.411635448333247
root	R4	AT2G26690	NPF6.2	Protein NRT1/ PTR FAMILY 6.2	0.0832679629822621	0.744123805370411	-1.56810995939727	-0.907254117009119	1	0.458389424982257	0.00266261239628315	0.0705089191598749
root	R4	AT2G29250	LECRK32	Putative inactive L-type lectin-domain containing receptor kinase III.2	-1.05009004674926	-0.214543827079092	-1.38286110381368	-0.547314884143515	0.200188497494006	1	0.0460156295283085	1
root	R4	AT2G31560		AT2G31560 protein	-0.534168579297788	0.513507316031462	-1.74556309835823	-0.697887203028983	0.479605251606647	1	0.000702426539242683	0.347239523558294
root	R4	AT2G32340		TraB family protein	0.423250330262037	0.834598821875727	-1.48348139889904	-1.07213290728535	0.49436734683538	0.1645375515936	0.00121463447524937	0.0044695842405045
root	R4	AT2G37870		Bifunctional inhibitor/lipid-transfer protein/seed storage 2S albumin superfamily protein	-0.882921772934166	-0.573292048595412	-1.34428289950943	-1.03465317517067	0.0180440392499618	0.859047305347578	0.000761089894822552	0.0613377790379333
root	R4	AT2G37970	SOUL-1	SOUL heme-binding family protein	0.695090121562359	0.905461082690788	-1.50132562757942	-1.29095466645099	0.0647545051876201	0.152876638714134	0.00222820245848801	0.00110873643159468
root	R4	AT2G38255		Protein of Unknown Function (DUF239)	-0.561252588454408	0.619134780247913	-2.00264461832699	-0.822257249624667	1	1	0.0115039293911742	0.759933944689435
root	R4	AT2G38790		Putative uncharacterized protein At2g38790	0.816249644084503	1.3263918686856	-1.92872233738459	-1.41858011278349	0.0337074982866715	0.0479834991710488	0.00131060096887924	0.00090606704949094
root	R4	AT2G38920	RF178	Probable E3 ubiquitin-protein ligase BAH1-like	-2.71162262055835	-1.03802994121588	-2.45103119278759	-0.777438513445125	5.4363154358671e-06	0.304902493224682	1.15514960564418e-05	0.748770175750689
root	R4	AT2G39310	JAL22	Jacalin-related lectin 22	0.41039016586615	0.446630617316136	-1.14683704916748	-1.1105965977175	1	0.937920611972781	0.0118883853076154	0.0116146598966853
root	R4	AT2G39690		Protein of unknown function, DUF547	-0.63713563330365	0.203432712848038	-1.29646863671583	-0.455900290564142	0.650704392228459	1	0.031431859089999	1
root	R4	AT2G40740	WRKY55	WRKY DNA-binding protein 55	0.29388588891991	0.727881537687443	-1.87453638317471	-1.44054073440718	1	0.709009947093545	0.00106043905450959	0.00344027862032007
root	R4	AT2G46790	APRR9	Two-component response regulator-like APRR9	0.263709867933215	0.743639545748394	-1.00700758045822	-0.527077902643045	0.781382216101042	0.0086617213941556	0.000376421801030018	0.0380091103518459
root	R4	AT3G01990	ACR6	ACT domain repeat 6	-0.118337132466238	-0.0913812434400476	-1.05871911823496	-1.03176322920877	1	1	0.0183062682372299	0.0379147254099629
root	R4	AT3G02370		tRNA-splicing endonuclease subunit	-0.235922987853139	0.607833035595237	-1.34421066833709	-0.500454644888717	1	0.352720750763277	0.000652937308072098	0.354343804866353
root	R4	AT3G04360		Calcium-dependent lipid-binding (CaLB domain) family protein	-0.645446758735548	0.332490397760612	-1.71713736817904	-0.739200211682884	0.297710176739437	1	0.000726993852153787	0.301508675136102
root	R4	AT3G05650	AtRLP32	Putative disease resistance protein	-0.17916474824654	0.315582656042856	-1.74484680792307	-1.25009940363368	1	1	0.00124693708597166	0.0211529658127156
root	R4	AT3G09405	PAE4	Pectin acetylesterase 4	-0.360005960832088	0.572273951478463	-1.1927105388334	-0.260430626522847	1	0.746174075308441	0.011482842162586	1
root	R4	AT3G12580	MED37C	Probable mediator of RNA polymerase II transcription subunit 37c	-1.29527765613606	1.38602116413911	-3.31517460065577	-0.63387578038061	4.05915124241468e-05	1.43471124126115e-05	1.18390776457997e-10	0.0294829817706501
[truncated: 4,244 more rows]

## Sheet: Table 3 GO terms
compartment	cluster	ID	Description	GeneRatio	BgRatio	pvalue	p.adjust	qvalue	geneID	Count
[truncated: 983 more rows]

[truncated: 6 more sheets: Table 4, Table 5 Global model, Table 5 SVM, Table 6 PERMANOVA, Table 6 DEGs, Table 6 GO terms]
